# Supplementary material for: Inhibition of the STAT3 target SGK1 sensitizes diffuse large B cell lymphoma cells to AKT inhibitors
Source: Blood Cancer J. 2019 Mar 29;9(4):43. doi: 10.1038/s41408-019-0203-y (PMC6441016; doi:10.1038/s41408-019-0203-y)
Supplement: Supplementary file 2 — Supplemental Table 1 [file 41408_2019_203_MOESM2_ESM.xlsx]

## Sheet: Table S1A
pSTAT3 ChIP binding peaks (7,470)
Chromosome	Start	End	-10*LOG10(pvalue)
chr1	28853	29419	76.29
chr1	235704	236892	57.92
chr1	876978	878097	199.27
chr1	927591	928096	50.83
chr1	948250	949161	61
chr1	967741	968781	60.13
chr1	1050392	1051226	99.38
chr1	1072420	1073223	96.4
chr1	1184415	1185044	51.17
chr1	1609131	1609983	65.07
chr1	1624411	1625240	98.1
chr1	1677699	1678438	52.53
chr1	2159087	2159451	145.85
chr1	2232279	2233261	149.75
chr1	2239221	2239798	63.55
chr1	2411839	2412649	66.27
chr1	2460424	2460963	73.46
chr1	2504626	2505436	142.79
chr1	2507972	2508573	52.16
chr1	2587814	2591945	81.87
chr1	2594559	2598508	92.11
chr1	2612488	2614571	94.01
chr1	2866421	2867211	88.55
chr1	2870274	2870991	53.94
chr1	3079328	3079862	53.3
chr1	3514555	3515107	57.34
chr1	3593424	3594806	133.81
chr1	4710274	4710603	63.32
chr1	4804540	4804918	58.42
chr1	6305848	6306633	75.99
chr1	6464304	6465158	132.33
chr1	6520217	6521084	115.85
chr1	7168376	7168790	61.78
chr1	7174998	7175581	65.59
chr1	8157221	8157786	62.74
chr1	8342863	8343872	152.34
chr1	8487300	8488246	209.17
chr1	8683606	8684136	97.65
chr1	9129398	9130505	700.17
chr1	9171911	9172435	50.39
chr1	9223756	9224376	74.48
chr1	9294862	9295535	66.2
chr1	9485705	9486893	473.74
chr1	9689033	9690160	91.13
chr1	9714239	9714778	58.82
chr1	9714948	9715760	122.59
chr1	9880461	9880951	51.23
chr1	11723916	11725168	84.07
chr1	11730537	11731093	85.95
chr1	11740650	11741731	424.39
chr1	11750743	11751396	50.12
chr1	11796091	11796972	53.53
chr1	11850626	11851404	151.38
chr1	11968183	11968927	187.7
chr1	12079017	12079725	131.6
chr1	12212090	12212506	64.39
chr1	12217259	12218015	168.26
chr1	12218340	12219186	135.14
chr1	12493233	12493890	66.21
chr1	12494136	12494544	52.39
chr1	12527424	12528244	93.26
chr1	14926183	14926835	60.25
chr1	15000401	15000956	50.16
chr1	15421785	15422553	103.96
chr1	15532740	15535105	576.55
chr1	15853268	15853896	59.75
chr1	15897854	15898773	207.12
chr1	15944828	15945318	63.55
chr1	16277227	16277937	51.06
chr1	16286291	16286802	150.71
chr1	16289615	16293402	952.63
chr1	16839436	16840938	325.1
chr1	17066420	17068101	59.38
chr1	17099366	17100096	56.67
chr1	17222345	17223523	165.31
chr1	17280024	17280649	56.59
chr1	17467694	17468850	89.27
chr1	17518652	17519478	145.21
chr1	17998249	17999145	139.08
chr1	19277087	19277383	66.02
chr1	20685997	20686416	103.22
chr1	20706510	20708001	50.2
chr1	20877191	20877989	72
chr1	21348753	21349191	52.85
chr1	21615636	21616690	166.4
chr1	21619321	21622430	780.95
chr1	21630943	21631467	63.69
chr1	21842981	21843374	53.74
chr1	22117883	22118412	53.68
chr1	22940146	22940856	70.78
chr1	22979233	22979725	68.14
chr1	23091100	23091554	59.95
chr1	24046557	24047819	194.75
chr1	24048900	24049768	104.72
chr1	24517434	24517970	61.05
chr1	25074954	25075594	80.49
chr1	25345659	25346459	64.84
chr1	25347539	25348301	70.9
chr1	25348511	25349704	378.77
chr1	25593457	25594322	122.59
chr1	25663540	25664697	121.19
chr1	26868475	26869237	169.55
chr1	26946630	26947718	497.6
chr1	27191556	27191943	61.71
chr1	27648316	27648872	69.98
chr1	27692982	27693735	63.69
chr1	27733219	27733603	72.73
chr1	28201628	28202269	69.03
chr1	28571022	28571386	69.26
chr1	31220113	31220562	88.11
chr1	31227257	31228590	245.92
chr1	31238043	31238505	96.1
chr1	32394112	32394667	112.83
chr1	32645195	32646328	207.3
chr1	33282606	33283148	53.53
chr1	36690231	36690692	84.66
chr1	36989467	36989813	52.63
chr1	37754152	37754986	66.85
chr1	37942793	37943423	114.55
chr1	38366760	38367771	256.21
chr1	38617825	38618833	104.31
chr1	38619069	38619736	83.46
chr1	38638597	38639310	119.51
chr1	38639354	38639878	73.58
chr1	38639961	38640457	154.18
chr1	39978005	39978449	57.56
chr1	40239082	40239550	59.12
chr1	42132781	42133444	116.32
chr1	42138436	42139319	93.27
chr1	42192334	42193672	204.99
chr1	42193890	42195152	228.55
chr1	42203721	42204031	61.05
chr1	42204644	42205284	123.97
chr1	42210690	42211555	159.55
chr1	42216580	42218551	779.93
chr1	42230055	42230610	63.02
chr1	43686834	43687536	104.77
chr1	45138011	45138355	80.48
chr1	45178949	45179508	63.34
chr1	45187150	45188400	115.98
chr1	45196037	45197418	251.73
chr1	45275734	45276669	248.97
chr1	46047847	46048727	89.55
chr1	46791107	46792150	118.03
chr1	46799007	46799841	52.33
chr1	51855706	51856233	53.84
chr1	52344124	52344818	120.36
chr1	53017857	53019102	163.7
chr1	53058181	53059188	206.09
chr1	53102230	53103603	299.64
chr1	53124933	53125585	55.54
chr1	53144592	53145557	147.28
chr1	54354953	54355758	105.95
chr1	54518523	54519232	61.07
chr1	59030080	59030830	165.21
chr1	59239059	59239543	74.71
chr1	59250486	59251128	63.58
chr1	59473130	59474090	391.14
chr1	59477266	59477865	52.9
chr1	59478726	59479570	102.28
chr1	59512167	59513247	515.97
chr1	59537742	59538344	58.44
chr1	59542864	59543749	185.11
chr1	59554509	59555188	53.74
chr1	59820880	59821366	57.14
chr1	59857351	59857809	59.54
chr1	59972353	59973154	97.67
chr1	60139939	60140721	109.53
chr1	60162172	60163295	187.07
chr1	61259527	61260030	64.1
chr1	63266337	63267048	51.06
chr1	63429655	63430180	63.71
chr1	64371985	64372300	63.88
chr1	65422249	65423264	89.99
chr1	65429031	65429576	224.96
chr1	65466767	65467493	55.43
chr1	66743536	66744410	94.73
chr1	66748069	66748724	57.34
chr1	66839708	66840730	132.69
chr1	67223276	67224362	164.18
chr1	67253957	67254759	316.02
chr1	67804280	67804849	55.53
chr1	69373001	69373433	57.16
chr1	71375614	71375998	66.2
chr1	75118523	75118880	94.1
chr1	75125394	75126096	106.56
chr1	75146578	75147779	133.87
chr1	75347319	75347801	57.48
chr1	75804765	75805422	256.9
chr1	77879133	77879765	135.6
chr1	79314795	79315491	51.36
chr1	79923315	79923835	98.67
chr1	79926373	79927069	380.74
chr1	79934326	79935000	149.93
chr1	80133576	80133985	68.16
chr1	83677669	83678077	51.12
chr1	83888645	83889409	79.83
chr1	84404685	84405697	498.48
chr1	84471983	84472713	140.54
chr1	85039679	85040547	123.76
chr1	85048924	85050662	1210.3
chr1	85064014	85064944	294.22
chr1	85065087	85065591	52.05
chr1	85461089	85462104	161.67
chr1	85492868	85493624	66.72
chr1	85614261	85614854	65.32
chr1	85800415	85800975	128.17
chr1	86303920	86304532	88.66
chr1	87264385	87265241	113.1
chr1	87527475	87528041	77.48
chr1	87697258	87698175	67.97
chr1	87920457	87920863	51.31
chr1	89458032	89458744	56.33
chr1	89506477	89507277	108.93
chr1	89535682	89536270	138.18
chr1	90018126	90018866	209.75
chr1	90135663	90136231	164.19
chr1	91852742	91853349	98.07
chr1	92134127	92134930	50.6
chr1	92196893	92197713	61.07
chr1	92217848	92218301	92.81
chr1	93440283	93441023	55.05
chr1	93441076	93441960	104.89
chr1	93442709	93443803	131.97
chr1	93498597	93498940	54.83
chr1	93794353	93794986	55.21
chr1	94081240	94081873	103.05
chr1	94107909	94108442	101.25
chr1	94158483	94159198	173.82
chr1	94169583	94170194	55.65
chr1	95285511	95286062	59.12
chr1	100598313	100598932	51.23
chr1	101493803	101494505	68.64
chr1	101530969	101531564	54.13
chr1	101643980	101645039	84.75
chr1	101664665	101665371	86.46
chr1	101700960	101701648	91.6
chr1	101713062	101714216	72.22
chr1	101758816	101759963	317.18
chr1	101873118	101874335	440.95
chr1	101875651	101876667	361.92
chr1	101901339	101902278	277.64
chr1	102539095	102539679	52.34
chr1	103180537	103181202	92.29
chr1	104209591	104210250	53.31
chr1	104480182	104480887	143.66
chr1	104930488	104931213	67.33
chr1	105135989	105136682	55.16
chr1	107111293	107111873	109.34
chr1	107269635	107270081	60.69
chr1	108063211	108063697	61.31
chr1	108168691	108169449	60.49
chr1	108415703	108416272	50.12
chr1	109094056	109094606	54.94
chr1	109099921	109100548	235.92
chr1	110198464	110199497	56.53
chr1	110406627	110407094	62.16
chr1	110453180	110453802	60.08
chr1	110786155	110786748	237.88
chr1	110949850	110950876	152.07
chr1	111177083	111178228	266.33
chr1	111414488	111416131	307.33
chr1	111417746	111418655	91
chr1	111422260	111423166	98.17
chr1	111670483	111671554	470.56
chr1	111735645	111736038	68.65
chr1	111764096	111764918	73.39
chr1	114044425	114045017	56.85
chr1	116768559	116769154	155.48
chr1	117100804	117101197	69.53
chr1	117129015	117129811	96.4
chr1	117350373	117351258	91.15
chr1	117357542	117357920	63.91
chr1	118206723	118207401	93.36
chr1	119865888	119866592	194.86
chr1	119890183	119891038	146.12
chr1	120204581	120205364	138.64
chr1	120550701	120551348	76.74
chr1	120659524	120660619	51.44
chr1	120797930	120798980	167.62
chr1	121353778	121358256	59.55
chr1	121358356	121360686	111.96
chr1	121367840	121369259	51.45
chr1	121428525	121429266	60.86
chr1	121437425	121438106	52.17
chr1	121447448	121448432	52.2
chr1	121458614	121459199	52.21
chr1	121467871	121468818	74.9
chr1	142721859	142722384	63.21
chr1	142782568	142783274	69.21
chr1	142894917	142895802	51.22
chr1	143458493	143458853	60.3
chr1	143538741	143539512	71.25
chr1	143743178	143743942	54.89
chr1	143953116	143954235	107.17
chr1	143961009	143961846	82.83
chr1	144161828	144162430	51.53
chr1	144178722	144179047	55.6
chr1	144339630	144340072	57.76
chr1	144383829	144384319	50.12
chr1	144533685	144534661	57.42
chr1	144679472	144679952	53.92
chr1	144908246	144908837	55.49
chr1	145159014	145160225	110.06
chr1	145337093	145338218	65.2
chr1	145338687	145339856	51.76
chr1	145355437	145356900	60.81
chr1	145968994	145969845	94.52
chr1	146395709	146396688	57.34
chr1	147071129	147071950	70.87
chr1	147510728	147511579	113.33
chr1	147849444	147850027	57.52
chr1	147930828	147931586	59.06
chr1	148013464	148014364	64.68
chr1	148241217	148242060	92.72
chr1	148256554	148258583	65.4
chr1	148263068	148264130	61.38
chr1	148293245	148294600	50.95
chr1	148309103	148310125	51.08
chr1	148317753	148318407	58.49
chr1	149214758	149215010	58.98
chr1	149223244	149224805	97.87
chr1	149513225	149513568	52.93
chr1	149513771	149514223	51.68
chr1	149605848	149606129	56.22
chr1	149784542	149785257	62.07
chr1	150206709	150207327	58.11
chr1	150459542	150459917	56.64
chr1	150516558	150517062	69.22
chr1	150533216	150536694	791.18
chr1	150539620	150541016	323.35
chr1	150551396	150552581	139.87
chr1	150742362	150742886	52.26
chr1	151572219	151572735	54.69
chr1	152115809	152116354	65.66
chr1	153004430	153005219	103.05
chr1	153018911	153019349	73.85
chr1	153517698	153518473	50.46
chr1	153571223	153571914	75.12
chr1	153894975	153895374	51.87
chr1	153917328	153919738	506.93
chr1	153935505	153936269	84.13
chr1	154580306	154581091	175.88
chr1	154832227	154833457	160.35
chr1	154908794	154909436	60.08
chr1	154914825	154915470	97.13
chr1	154973439	154974206	57.42
chr1	154989041	154990016	127.41
chr1	155162677	155163701	866.79
chr1	155178216	155178784	66.85
chr1	155499699	155500250	56.77
chr1	155804312	155804952	64.42
chr1	156075846	156076496	57.47
chr1	156163394	156164222	187.82
chr1	156631695	156632412	62.24
chr1	157219144	157219771	68.64
chr1	157474703	157475290	105.66
chr1	157522056	157522525	122.22
chr1	157532151	157532800	141.17
chr1	157535979	157537208	701.87
chr1	157551300	157552187	329.17
chr1	157554154	157554798	385.55
chr1	157564812	157565695	150.76
chr1	157567535	157568412	113.08
chr1	157670209	157671394	320.37
chr1	157694477	157695379	101.84
chr1	157746635	157747493	106.13
chr1	157750560	157751298	163.71
chr1	157819197	157819630	51.98
chr1	158082645	158083685	156.27
chr1	158123448	158124438	184.83
chr1	158146021	158146703	53.27
chr1	158217659	158218316	75.93
chr1	158255439	158256159	161.01
chr1	158256421	158257061	55.54
chr1	158259843	158260758	220.05
chr1	158732323	158732792	58.6
chr1	158800576	158801324	65.18
chr1	158979236	158980127	215.49
chr1	158985255	158985839	177.91
chr1	159037558	159038609	754.55
chr1	159046064	159047803	625.1
chr1	160401985	160403112	111.12
chr1	160594215	160594723	64.23
chr1	160634191	160634963	98.29
chr1	160713900	160714556	60.08
chr1	160884089	160884506	77.98
chr1	161015812	161016714	73.9
chr1	161359506	161359954	119.03
chr1	161430095	161433056	50.4
chr1	163291362	163292081	98.81
chr1	165747508	165748138	59.87
chr1	165797371	165798025	83.2
chr1	167297867	167298949	91.78
chr1	167468455	167469306	190.04
chr1	167486092	167486575	50.67
chr1	167586392	167587426	81.7
chr1	167596664	167597858	58.11
chr1	169085132	169085938	104.71
chr1	169088400	169088885	53.71
chr1	169502625	169503714	258.15
chr1	169563468	169564259	142.06
chr1	169646421	169646996	78.28
chr1	169862879	169863632	117.07
chr1	171048092	171048627	56.77
chr1	172327478	172327865	61.71
chr1	172787358	172788850	129.25
chr1	172839974	172840599	78.28
chr1	172852631	172853376	60.46
chr1	173062621	173063132	58.94
chr1	173081212	173081672	80.71
chr1	173379719	173380536	95.74
chr1	173386646	173387895	120.96
chr1	174103101	174103401	54.94
chr1	174126299	174126735	63.55
chr1	175157700	175158721	151.65
chr1	175194028	175195156	91.14
chr1	176146722	176147523	103.13
chr1	177022262	177022727	51.67
chr1	177022818	177023124	68.28
chr1	177283277	177283814	57.49
chr1	178285377	178285899	57.22
chr1	178511270	178512708	98.73
chr1	178550224	178551500	229.89
chr1	178629550	178630133	62.62
chr1	178773719	178774404	57.92
chr1	179050536	179051191	115.26
chr1	181056450	181057145	52.05
chr1	181100339	181101506	373.54
chr1	181103100	181104253	94.01
chr1	181143233	181143983	55.21
chr1	182118522	182118831	64.69
chr1	182584018	182584817	69.98
chr1	183001281	183001663	57.07
chr1	183149741	183150390	53.74
chr1	183603559	183605046	138.64
chr1	183811068	183812919	1204.55
chr1	183860389	183860856	60.08
chr1	183865384	183867483	439.2
chr1	183870454	183871907	945.06
chr1	183872163	183872828	51.06
chr1	183879729	183881198	413.94
chr1	183881315	183881900	51.36
chr1	184425358	184426010	321.76
chr1	184464117	184464860	69.14
chr1	184913980	184914773	103.3
chr1	184914979	184915905	293.38
chr1	185308287	185308719	84.28
chr1	185528906	185529864	229.61
chr1	185571951	185572873	251.56
chr1	185576651	185578070	237.15
chr1	185578786	185579363	53.68
chr1	185605926	185606639	119.03
chr1	185614737	185615612	51.76
chr1	185643003	185643904	99.89
chr1	186504875	186505640	55.21
chr1	186707947	186708675	69.98
chr1	189181739	189182163	54.07
chr1	190728857	190729262	93.61
chr1	192127359	192127809	92.2
chr1	192485899	192486600	108.81
chr1	192507775	192508788	221.58
chr1	192513840	192514710	86.46
chr1	192595473	192596292	567.27
chr1	192608348	192609541	276.93
chr1	192920554	192921570	193.76
chr1	193028250	193028919	64.84
chr1	193307479	193307787	53.8
chr1	193562395	193562927	78.28
chr1	194247069	194247799	213.1
chr1	194258275	194259564	196.15
chr1	195164316	195165167	83.26
chr1	195208681	195209285	72.13
chr1	198512826	198513196	76.61
chr1	198518953	198519637	53.65
chr1	198525986	198526510	67.35
chr1	198589895	198591020	84.31
chr1	198592193	198592671	79.18
chr1	198620615	198621080	53.74
chr1	198650782	198651584	118.99
chr1	199010288	199011169	279.01
chr1	199998127	199998393	50.1
chr1	200273631	200274140	76.22
chr1	200274703	200275434	67.13
chr1	200275757	200276519	176.1
chr1	200417179	200417865	114.63
chr1	200615567	200616461	69.98
chr1	200638344	200639413	67.18
chr1	200835548	200836332	51.06
chr1	201619502	201619791	61.76
chr1	201978736	201980045	364.24
chr1	202500951	202501612	73.9
chr1	203242925	203243701	52.23
chr1	203256280	203257238	302.39
chr1	203258487	203260351	477.98
chr1	203289795	203290635	68.03
chr1	204482022	204482674	52.17
chr1	204548137	204548514	58.22
chr1	205252358	205253326	65.35
chr1	205282809	205283434	163.16
chr1	205733084	205733911	328.64
chr1	205741689	205742578	246.2
chr1	205743188	205744807	246.11
chr1	205761211	205762604	879.09
chr1	205762979	205763879	173.49
chr1	205781873	205782881	62.34
chr1	205792103	205793119	115.66
chr1	205839516	205840014	84.73
chr1	206077601	206078585	54.22
chr1	206089721	206090558	70.07
chr1	206289726	206291349	325.96
chr1	206293384	206294354	129.56
chr1	206328972	206329337	55.3
chr1	206753117	206754042	75.87
chr1	206881330	206881930	70.45
chr1	206890497	206891130	144.28
chr1	206911613	206913745	680.56
chr1	206914031	206914936	614.84
chr1	206945591	206946288	155.75
chr1	206947300	206947999	475.07
chr1	206955431	206956451	171.38
chr1	206957498	206958304	206.97
chr1	206963612	206964567	143.54
chr1	206967736	206968425	57.47
chr1	207063916	207064548	59.09
chr1	207097401	207098939	84.75
chr1	207128003	207129152	70.22
chr1	207752709	207753326	171.09
chr1	207823609	207824581	672.93
chr1	207843316	207844171	98.81
chr1	208108327	208108768	52.6
chr1	209876944	209877705	108.98
chr1	211700339	211700781	72.56
chr1	211870538	211871300	113.95
chr1	212108578	212109110	67.14
chr1	212671739	212672329	63.69
chr1	212716015	212716678	63.37
chr1	212732205	212732894	81.98
chr1	212739691	212740989	406.56
chr1	212759835	212760557	72.46
chr1	212806382	212807124	100.27
chr1	212808272	212809073	188.46
chr1	212873084	212874240	286.33
chr1	212874540	212875177	67.8
chr1	212923619	212924093	50.05
chr1	212925937	212926899	91.61
chr1	212926998	212928002	164.95
chr1	212965158	212965971	63.15
chr1	214463561	214464151	53.6
chr1	215977163	215977633	50.23
chr1	218633056	218633800	304.39
chr1	219362342	219363085	83.22
chr1	219638479	219639270	57.34
chr1	219678716	219679242	107.61
chr1	221219187	221220101	220.25
chr1	221242399	221243374	123.35
chr1	221330603	221331017	86.91
chr1	221340001	221340627	117.05
chr1	221455009	221455451	52.51
chr1	221927250	221928130	268.88
chr1	221950572	221951621	156.87
chr1	221980203	221980823	57.18
chr1	222904109	222904649	58.25
chr1	222915488	222915950	87.38
chr1	223735660	223736045	70.94
chr1	224685925	224686401	54.39
chr1	224933463	224934023	78.2
chr1	225437837	225438527	50.12
chr1	226189680	226190398	56.28
chr1	226297496	226300135	696.95
chr1	226314905	226316382	249.62
chr1	226425369	226425920	60.02
chr1	226595030	226595929	80.51
chr1	226850457	226851275	506.8
chr1	226862581	226863291	64.84
chr1	226875737	226876560	147.16
chr1	226885003	226885664	50.12
chr1	227354932	227355576	119.72
chr1	227915540	227916262	72.97
chr1	228744030	228753405	122.65
chr1	228754039	228756132	60.9
chr1	228765334	228769452	99.41
chr1	228769555	228779411	146.2
chr1	228779442	228782641	84.08
chr1	231004432	231005435	57.27
chr1	231175393	231176405	118.36
chr1	231651593	231651883	67.35
chr1	231662297	231663200	56.33
chr1	231748209	231749655	198.81
chr1	231762805	231763422	50.73
chr1	232949287	232950023	100.56
chr1	233013179	233013864	56.77
chr1	233079008	233080508	765.09
chr1	234631036	234631495	51.1
chr1	234807006	234807500	63.69
chr1	234831851	234832567	66.72
chr1	234835958	234836420	50.86
chr1	234908001	234908730	105.51
chr1	234944841	234945614	129.64
chr1	234978697	234979559	152.58
chr1	234980340	234980826	86.36
chr1	235062037	235063110	92.98
chr1	235069052	235069595	114.63
chr1	235080562	235081180	129.64
chr1	235090786	235091720	135.16
chr1	235098261	235099667	228.52
chr1	235114143	235115087	96.82
chr1	235116449	235117235	123.68
chr1	235123341	235123920	51.36
chr1	235146876	235148233	287.7
chr1	235151202	235152132	329.4
chr1	235183672	235184431	226.43
chr1	235186678	235187316	125.4
chr1	236319602	236320526	118.87
chr1	236323193	236323895	64.66
chr1	236767480	236768077	118.99
chr1	236876879	236878371	139.17
chr1	237847474	237848057	50.12
chr1	240455111	240455713	251.43
chr1	241694678	241695586	72.67
chr1	241715136	241716022	100.98
chr1	241981074	241981754	54.14
chr1	242002643	242003363	101.88
chr1	242107857	242108689	85.68
chr1	242186987	242187561	182.45
chr1	243274628	243275331	80.67
chr1	243277290	243277972	61.07
chr1	243499434	243500069	138.78
chr1	243675883	243676676	190.04
chr1	244187761	244188357	60.08
chr1	244212400	244214431	527.83
chr1	244513136	244514269	59.6
chr1	244515441	244516112	64.84
chr1	244731795	244732103	52.6
chr1	244898502	244899258	81.6
chr1	245027618	245028390	222.54
chr1	246154974	246155618	60.83
chr1	246551543	246552628	67.13
chr1	247241658	247242334	55.21
chr1	247548368	247549020	83.44
chr1	247553270	247554184	77.13
chr1	247572968	247573730	74.63
chr1	247603212	247604015	53.53
chr1	247630313	247630799	70.18
chr1	247639437	247640311	108.61
chr1	247707177	247707905	99.05
chr1	248033667	248034383	56.64
chr10	329582	330601	171.45
chr10	345699	346263	53.23
chr10	982390	983409	234.68
chr10	1161190	1162115	166.89
chr10	1166449	1167399	113.12
chr10	1302716	1303136	53.98
chr10	2742671	2743432	56.11
chr10	3028277	3029313	475.52
chr10	3050698	3051453	68.64
chr10	3078154	3078995	158.58
chr10	3147934	3149023	162.15
chr10	3158658	3159186	53.96
chr10	3520174	3520923	67.13
chr10	3683330	3683716	80.16
chr10	3803049	3803967	363.55
chr10	3818984	3819826	84.13
chr10	3823399	3824144	53.75
chr10	3878522	3879093	68.69
chr10	3907499	3908197	214.23
chr10	3908529	3909105	50.78
chr10	3915639	3916294	121.07
chr10	3916786	3918140	333.11
chr10	4109758	4110299	110.48
chr10	4163225	4164622	2128.98
chr10	4169489	4170888	729.97
chr10	4172620	4174521	1676.78
chr10	4375042	4376038	93.26
chr10	4556582	4557296	80.49
chr10	5623479	5624169	70.78
chr10	5857889	5858736	79.83
chr10	5859297	5859871	57.15
chr10	5881998	5882971	53.63
chr10	5887936	5888519	52.86
chr10	5893822	5894721	177.31
chr10	6013103	6013546	68.65
chr10	6087150	6087840	148.51
chr10	6114133	6115001	110.66
chr10	6341832	6342889	120.37
chr10	6389964	6390897	427.56
chr10	7414890	7415451	93.26
chr10	7513405	7514421	213.19
chr10	8174884	8175473	82.08
chr10	10562538	10563181	53.25
chr10	10911653	10913052	453.32
chr10	11116478	11117285	125.75
chr10	11204870	11205451	66.72
chr10	11217732	11218493	77.11
chr10	11218718	11219166	69.93
chr10	11267921	11268440	131.9
chr10	11283965	11285798	205.3
chr10	11314872	11315262	62.32
chr10	11481986	11483287	454.96
chr10	11490262	11490958	79.22
chr10	11558300	11559024	107.89
chr10	11667029	11667319	67.37
chr10	11726538	11727769	118.53
chr10	11916606	11917271	60.23
chr10	12084450	12085182	55.59
chr10	12085752	12086462	115.83
chr10	12164397	12165172	85.93
chr10	12285588	12286183	126.1
chr10	12390791	12391731	89.85
chr10	12526658	12527514	195.78
chr10	12631188	12631746	79.07
chr10	12658514	12659741	389.82
chr10	13159304	13160516	410.38
chr10	13259599	13260441	53.49
chr10	13754652	13755743	241.8
chr10	13760078	13761370	88.31
chr10	13799149	13799988	69.9
chr10	13876296	13877089	97.69
chr10	13966777	13967838	196.74
chr10	14649485	14650211	61.48
chr10	14650283	14650935	50.02
chr10	14687071	14687496	69.34
chr10	14689954	14690600	118.79
chr10	14701455	14702297	164.46
chr10	14784578	14785326	136.97
chr10	14995801	14996769	72.37
chr10	15303782	15304456	57.47
chr10	16975611	16976142	84.73
chr10	17269426	17270948	102.96
chr10	17358398	17358893	111.65
chr10	17502445	17503223	72.8
chr10	17549620	17550093	50.12
chr10	17550949	17551671	74.72
chr10	17553317	17553893	52.06
chr10	17873288	17873803	76.53
chr10	17898804	17899531	178.26
chr10	17912704	17913705	677.35
chr10	18120241	18120756	71.64
chr10	18145723	18146450	198.34
chr10	18147488	18148125	53.66
chr10	18159621	18160622	618.24
chr10	18948058	18948579	60.13
chr10	21727234	21727838	68.65
chr10	22242962	22243597	53.79
chr10	22778327	22778913	78.28
chr10	23011705	23013163	285.53
chr10	23054427	23055771	330.05
chr10	23113587	23114389	62.97
chr10	23657671	23658289	53.68
chr10	23702566	23703183	125.47
chr10	24609742	24610464	186.39
chr10	24670372	24671782	263.14
chr10	24672028	24673572	688.63
chr10	24708836	24709486	55.04
chr10	24737999	24738837	122.59
chr10	26661683	26662442	69.97
chr10	26727006	26727467	73.58
chr10	26985820	26986755	152.36
chr10	27026532	27027149	224.44
chr10	27027711	27028816	79.07
chr10	27028908	27029491	52.74
chr10	27270212	27270795	77.93
chr10	27531927	27532747	110.87
chr10	27608551	27609410	157.36
chr10	27914599	27915237	53.68
chr10	28623805	28624330	69.1
chr10	28691115	28692304	487.6
chr10	28700526	28701018	68.14
chr10	29076947	29077508	50.62
chr10	29079005	29079672	59.17
chr10	29180096	29180681	136.13
chr10	29649263	29649756	51.8
chr10	29843797	29844469	203.68
chr10	29891995	29892670	166.26
chr10	30723220	30723946	87.81
chr10	30725625	30726342	84.21
chr10	30777199	30777661	66.55
chr10	30831525	30831979	63.43
chr10	30856922	30857539	140.66
chr10	30980458	30982210	232
chr10	31247968	31248641	66.13
chr10	33384576	33385505	70.15
chr10	33387941	33388604	73.8
chr10	34593599	34594240	53.39
chr10	35069606	35070433	81.98
chr10	35240188	35241023	52.25
chr10	35438108	35438988	100.44
chr10	35484366	35484967	128.73
chr10	38785623	38786046	57.34
chr10	39128530	39129140	55.23
chr10	42398074	42401345	327.62
chr10	42527035	42529099	50.19
chr10	42542409	42545461	86.19
chr10	42596631	42600861	500.08
chr10	43892043	43893146	185.74
chr10	43902168	43903479	201.31
chr10	43950503	43951427	53.65
chr10	45443154	45443759	205.57
chr10	45443876	45444492	50.31
chr10	45461178	45462053	71.35
chr10	45463124	45464131	190.52
chr10	45474060	45474585	255.16
chr10	47026265	47027340	50.85
chr10	47640727	47641998	76.68
chr10	49782289	49782515	50.1
chr10	49786347	49787277	99.89
chr10	49875952	49876839	132.33
chr10	49892498	49893602	131.6
chr10	50391631	50392255	77.4
chr10	50723987	50724859	151.38
chr10	52466557	52467156	68.65
chr10	53459171	53460263	663.81
chr10	54515002	54515724	152.58
chr10	54772917	54773319	50.97
chr10	54882090	54882411	55.22
chr10	56829606	56829976	50.33
chr10	57443788	57444143	51.75
chr10	58844328	58844799	54.98
chr10	60027082	60027445	76.87
chr10	60094534	60095247	56.67
chr10	60752438	60753620	84.24
chr10	61994358	61994649	73.56
chr10	61996570	61997416	112.83
chr10	62474038	62474381	76.53
chr10	63514363	63515526	231.7
chr10	63659585	63660551	106.07
chr10	63703051	63704120	307.44
chr10	63734975	63735627	54.52
chr10	63752176	63753638	407.51
chr10	63759800	63760410	211.06
chr10	63778833	63779287	93.92
chr10	63802824	63804026	885.74
chr10	63804625	63807405	349.84
chr10	63807812	63809110	535.79
chr10	63828293	63828667	50.12
chr10	63839577	63840501	62.88
chr10	63869054	63871018	620.63
chr10	64002889	64003609	53.68
chr10	64003768	64004362	93.04
chr10	64216286	64216764	55.92
chr10	64288210	64288661	51.23
chr10	64412878	64413862	469.76
chr10	64414977	64415829	220.2
chr10	64449470	64449890	75.93
chr10	64467214	64468749	301.81
chr10	64493033	64493709	199.02
chr10	64538960	64539840	192.15
chr10	64575917	64577376	312.05
chr10	64671843	64672185	55.91
chr10	64933409	64934029	55.14
chr10	65028644	65029165	93.35
chr10	65388202	65388893	88.44
chr10	69609040	69609409	83.44
chr10	71078945	71079795	81.5
chr10	71332917	71333513	230.35
chr10	72114931	72115514	65.74
chr10	72347813	72348480	57.44
chr10	73453994	73454800	141.68
chr10	73472536	73473522	55.18
chr10	73487414	73488262	55.61
chr10	73595874	73596517	86.46
chr10	73744704	73746026	72.29
chr10	74002566	74003014	72.08
chr10	74007939	74009389	163.75
chr10	74020801	74021484	148.35
chr10	74056607	74058011	147.89
chr10	74080074	74081091	218.83
chr10	74094694	74095818	99.5
chr10	75173312	75173796	127.26
chr10	75571113	75571668	127.26
chr10	77523819	77524448	57.36
chr10	79788986	79789787	63
chr10	80056511	80057108	51.4
chr10	80337331	80337920	68.65
chr10	80419126	80419823	96.2
chr10	80673247	80674201	250.18
chr10	80674666	80675181	213.3
chr10	80774642	80775352	88.45
chr10	81004175	81005230	60.6
chr10	81008033	81010596	603.46
chr10	81038563	81039089	60.42
chr10	81627752	81628547	127.43
chr10	81631548	81632121	112.57
chr10	81648761	81649212	51.23
chr10	81698502	81699296	178.32
chr10	82295469	82296386	129.88
chr10	82724761	82725322	157.57
chr10	83482002	83482714	61.07
chr10	84027564	84028001	89.44
chr10	85926773	85927596	63.28
chr10	85931417	85932259	74.63
chr10	86066428	86067062	52.55
chr10	86323221	86323707	81.79
chr10	87706543	87707325	55.21
chr10	87898743	87899036	55.49
chr10	88431747	88432622	95.51
chr10	89787246	89787904	53.68
chr10	89824262	89825640	152.49
chr10	89829724	89830664	251.82
chr10	89839843	89840661	211.74
chr10	89842255	89843121	90.2
chr10	89863196	89863864	183.5
chr10	89867029	89868566	576.97
chr10	89876782	89878073	154.79
chr10	90030529	90032301	564.06
chr10	90081937	90082780	100.84
chr10	90092311	90092850	91.17
chr10	90145257	90146194	99.46
chr10	91092590	91093019	86.41
chr10	91093109	91094130	84.18
chr10	91107726	91108224	85.44
chr10	91806739	91807418	90.45
chr10	92759072	92759889	74.43
chr10	93901695	93902268	73.43
chr10	93902662	93903349	118.62
chr10	94516106	94517692	96.04
chr10	96943223	96943645	60.08
chr10	97543225	97544247	322.39
chr10	97597419	97598197	144.28
chr10	97601394	97601759	65.69
chr10	97849418	97850486	93.33
chr10	98031103	98031902	122.59
chr10	98032787	98033797	148.17
chr10	98038888	98039379	72.5
chr10	98047300	98048722	152.73
chr10	98050080	98050981	117.42
chr10	98272470	98274317	310.43
chr10	98404606	98405661	438.43
chr10	98459465	98460923	185.22
chr10	98463140	98463537	63.41
chr10	98549243	98549975	73.4
chr10	98591426	98591888	53.75
chr10	98734135	98734719	140.04
chr10	98876880	98878040	63.48
chr10	98917210	98918182	50.36
chr10	98923656	98924242	76.29
chr10	98947934	98948593	93.26
chr10	99096014	99096856	102.27
chr10	101040025	101040734	62.74
chr10	101735001	101735575	170.03
chr10	102405859	102406190	87.61
chr10	102409050	102409982	119.72
chr10	102542954	102543520	50.96
chr10	102626230	102626934	108.81
chr10	102672200	102673097	52.11
chr10	103124351	103125045	128.12
chr10	103377179	103378120	61.69
chr10	103663141	103664095	73.38
chr10	103728490	103729228	340.66
chr10	103762091	103762590	79.67
chr10	103911505	103912257	83.72
chr10	104153606	104154655	930.56
chr10	104154806	104155575	83.21
chr10	104193360	104193934	76.06
chr10	104404888	104405934	54.59
chr10	104460824	104461474	54.9
chr10	105225061	105225667	120.27
chr10	106097128	106097723	88.59
chr10	108717644	108717982	55.43
chr10	111577069	111577377	52.6
chr10	111985399	111986106	59.09
chr10	111986562	111987360	79.83
chr10	112114583	112117080	185.18
chr10	112173970	112175034	195.3
chr10	112180994	112181714	213.04
chr10	112183214	112184125	91.83
chr10	112217646	112218623	61.25
chr10	112220233	112220890	61.42
chr10	112263791	112264559	212.29
chr10	112295794	112296425	84.4
chr10	112601313	112602335	479.77
chr10	112602509	112603661	168.93
chr10	112625083	112626113	162.6
chr10	114300627	114301090	50.78
chr10	114611795	114612632	86.85
chr10	114741183	114741891	222.4
chr10	114926514	114926957	55.45
chr10	114929596	114930317	112.5
chr10	115215634	115216357	104.25
chr10	115438706	115439877	94.35
chr10	121045134	121045797	53.73
chr10	121128660	121130044	68.16
chr10	121132814	121133593	60.88
chr10	121236736	121237490	126.72
chr10	121237509	121238308	246.21
chr10	121464725	121465297	58.36
chr10	122509610	122510199	82.08
chr10	124041831	124042301	76.17
chr10	124066849	124067775	304.65
chr10	124088104	124088795	252
chr10	124102800	124103357	61.05
chr10	124134726	124135270	87.78
chr10	125150355	125150810	56.71
chr10	125150931	125152721	320.85
chr10	125157059	125158535	491.22
chr10	125161972	125162937	431.53
chr10	125296215	125297673	346.05
chr10	125313151	125313894	86.96
chr10	126228207	126228738	64.76
chr10	126490646	126491487	202.02
chr10	126752936	126753838	106.7
chr10	127484293	127484707	99.19
chr10	127583884	127585305	72.35
chr10	129651843	129652499	149.08
chr10	129861111	129861882	254.66
chr10	129862554	129863890	186.94
chr10	129959261	129959681	59.12
chr10	134165463	134166457	51.88
chr10	134384480	134385363	76.97
chr10	134385407	134386020	89.55
chr10	135088185	135089073	190.57
chr10	135170951	135171609	67.13
chr11	78594	78797	59.5
chr11	183071	183676	63.82
chr11	355129	356605	439.41
chr11	615526	616628	534.2
chr11	616911	617272	50.12
chr11	964750	965316	72.64
chr11	1691528	1692208	58.93
chr11	1749588	1751029	1388.59
chr11	1873942	1874717	51.48
chr11	2163943	2164963	132.49
chr11	2286494	2287033	63.73
chr11	3070615	3072656	450.02
chr11	3072881	3073664	78.23
chr11	3084635	3085680	99.75
chr11	3092540	3093396	68.82
chr11	4725218	4726019	67.04
chr11	5710715	5711154	132.75
chr11	8289269	8290164	68.64
chr11	9524059	9524702	55.3
chr11	9635635	9637271	306.17
chr11	9714077	9714818	228.79
chr11	9738218	9738878	380.43
chr11	9862026	9862622	59.25
chr11	10772575	10773073	111.61
chr11	10878847	10880016	113.8
chr11	11135034	11135515	81.63
chr11	14322237	14322724	53.53
chr11	14335545	14336285	77.48
chr11	18415621	18416555	276.14
chr11	18610094	18610516	52.01
chr11	19262123	19263220	56.66
chr11	21435729	21436816	80.87
chr11	21436843	21437599	231.52
chr11	21496066	21496673	186.39
chr11	21497487	21498655	271.42
chr11	22297533	22298033	55.98
chr11	22774211	22775004	139.17
chr11	22781587	22782311	64.19
chr11	26782226	26783294	169.76
chr11	26783318	26784160	84.58
chr11	26912919	26913833	198.81
chr11	26926833	26927414	91.01
chr11	26936417	26937165	480.41
chr11	27254889	27256289	411.75
chr11	27964347	27964667	55.33
chr11	29276957	29277953	123.28
chr11	29277955	29278611	100.22
chr11	30365631	30366186	163.54
chr11	33279032	33280224	91.68
chr11	33401411	33402100	75.99
chr11	33404110	33405169	121.4
chr11	33753413	33754281	99.95
chr11	33891172	33892149	179.81
chr11	33942524	33943298	367.22
chr11	33964335	33965356	390.15
chr11	34254287	34255077	79.83
chr11	34255434	34256366	358.35
chr11	34261127	34262229	160.97
chr11	34607193	34607707	52.47
chr11	34634832	34635966	169.94
chr11	34671831	34672547	118.06
chr11	34673531	34674674	140.45
chr11	34675079	34675956	267.5
chr11	35027975	35029215	190.59
chr11	35034171	35034815	96.64
chr11	35050927	35052231	772.53
chr11	35056764	35058467	1224.96
chr11	35061607	35062656	1541.21
chr11	35099124	35100014	294.33
chr11	35104827	35105496	217.33
chr11	35136472	35136958	77.7
chr11	35140194	35140803	199.41
chr11	35147290	35149608	396.99
chr11	35152669	35153296	119.03
chr11	35156915	35157826	105.67
chr11	35334643	35335382	201.37
chr11	35364471	35365495	301.48
chr11	35684337	35684997	83.56
chr11	36001961	36003061	1437.91
chr11	36082401	36083049	66.85
chr11	36412362	36413134	131.6
chr11	41327841	41328525	67.74
chr11	41329060	41329586	103.13
chr11	41330251	41331664	80.11
chr11	42453300	42453738	52.85
chr11	44026679	44027561	52.17
chr11	44622286	44623705	167.32
chr11	44630518	44631484	109.08
chr11	44971288	44972154	54.26
chr11	45070466	45072166	135.58
chr11	45101411	45102230	52.2
chr11	45108272	45110188	55.23
chr11	45825764	45826735	50.9
chr11	45951320	45952339	107.19
chr11	45956977	45957724	85.24
chr11	46255980	46256643	57.47
chr11	46287076	46287802	61.79
chr11	46389117	46389740	59.4
chr11	46402166	46402709	65.86
chr11	46625067	46625641	61.86
chr11	46938234	46938559	85.6
chr11	47235929	47237138	92.12
chr11	47884610	47885475	263.08
chr11	47972010	47972523	60.94
chr11	48128432	48129509	143.51
chr11	48130950	48131933	51.32
chr11	48652182	48652878	125.5
chr11	48826766	48827368	57.74
chr11	48963673	48964186	57.33
chr11	50679442	50679851	51.23
chr11	51579986	51581407	58.54
chr11	51590266	51592196	62.16
chr11	51592440	51593561	50.31
chr11	55007014	55007459	56.15
chr11	57173713	57174341	77.46
chr11	57192047	57192940	50.16
chr11	57333435	57334094	124.56
chr11	58292291	58293133	89.66
chr11	58340634	58341657	69.86
chr11	58345972	58346397	60.68
chr11	58869608	58870493	77.42
chr11	58912159	58912782	78.28
chr11	58979782	58981302	241.75
chr11	58983761	58984936	698.5
chr11	59952565	59953471	121.04
chr11	59953825	59954599	107.35
chr11	59955655	59956537	126.48
chr11	59960097	59960497	53.64
chr11	59961026	59961895	90.2
chr11	60006690	60007215	225.94
chr11	60007788	60009039	702.34
chr11	60088400	60088962	95.59
chr11	60134374	60135158	186.51
chr11	60163947	60164967	188.2
chr11	60222473	60223490	385.07
chr11	60244208	60245080	133.9
chr11	60602945	60603465	83.24
chr11	60677334	60678192	306.43
chr11	60859612	60860307	66.72
chr11	61123951	61125142	57.74
chr11	61516964	61517364	59.65
chr11	61771667	61772465	61.23
chr11	62318910	62319932	343.67
chr11	62379847	62380916	50.39
chr11	62389291	62390117	78.57
chr11	62495415	62496701	51.76
chr11	62608389	62609474	98.22
chr11	62690023	62690731	57.23
chr11	62791557	62791944	53.67
chr11	63993388	63994034	76.9
chr11	64038143	64039103	59.02
chr11	64126607	64127439	106.84
chr11	64443283	64444099	115.34
chr11	64618443	64619710	104.55
chr11	64619959	64621257	86.4
chr11	64632924	64633716	104.78
chr11	64851351	64851731	61.06
chr11	64898214	64898858	162.03
chr11	64899525	64900364	112.99
chr11	65188301	65190591	644.25
chr11	65192523	65192987	77.02
chr11	65208165	65208821	101.1
chr11	65210770	65211859	57.23
chr11	65264599	65265331	68.03
chr11	65266294	65266581	50.67
chr11	65341481	65342437	66.44
chr11	65430079	65430962	132.47
chr11	65769748	65770279	57.34
chr11	65836963	65837669	63
chr11	66888169	66888926	80.49
chr11	66932941	66933571	111.73
chr11	67044570	67045593	96.59
chr11	67055823	67056567	94.6
chr11	67120779	67122217	140.95
chr11	67123922	67124809	62.19
chr11	67177501	67177998	61.07
chr11	67202418	67205504	899.62
chr11	67396612	67397752	102.26
chr11	67416619	67417110	68.65
chr11	67769985	67771361	55.52
chr11	67916811	67917261	56.77
chr11	68132852	68133778	162.83
chr11	68138348	68138915	57.68
chr11	68580981	68582103	132.73
chr11	68606535	68607153	103.13
chr11	69313796	69315015	50.3
chr11	70270662	70271385	103.92
chr11	70280282	70281126	137.26
chr11	70282830	70284166	125.65
chr11	70310363	70311541	60.82
chr11	70370118	70371197	67.26
chr11	71580944	71582432	270.08
chr11	71928729	71929161	68.37
chr11	72380606	72381014	73.68
chr11	72713971	72714652	59.26
chr11	72863406	72864990	321.75
chr11	72868550	72869167	69.63
chr11	72982528	72983680	125.44
chr11	72999100	72999660	58.56
chr11	73000123	73000806	59.49
chr11	73095709	73096713	257.21
chr11	73702314	73703242	300.91
chr11	74109349	74110096	55.34
chr11	75400723	75401780	528.05
chr11	75584146	75585008	60.53
chr11	75946765	75947544	212.29
chr11	76004086	76004942	377.5
chr11	76383641	76384181	110.99
chr11	76385513	76386260	184.5
chr11	76848730	76849442	94.28
chr11	77934170	77934801	70.75
chr11	78061544	78062396	62.79
chr11	79193739	79194313	101.65
chr11	79296498	79297095	53.07
chr11	80184610	80185068	56.2
chr11	80527916	80528468	53.74
chr11	80532274	80532948	100.27
chr11	80609879	80610359	75.12
chr11	82342951	82343618	82.75
chr11	82680683	82681631	151.71
chr11	82708034	82708870	79.84
chr11	82772493	82773621	57.82
chr11	82773721	82775269	322.12
chr11	83324421	83325043	105.03
chr11	83681252	83681904	73.58
chr11	85904161	85904854	89.65
chr11	85930595	85931175	57.75
chr11	88060242	88060740	61.05
chr11	88070662	88071316	130.57
chr11	88090308	88091019	80.62
chr11	88154664	88155111	52.09
chr11	88168466	88169114	169.55
chr11	90811155	90811875	70.38
chr11	93021149	93021628	55.72
chr11	93256856	93257306	76.53
chr11	93474409	93475007	56.41
chr11	95918268	95919031	64.84
chr11	99303412	99303929	51.23
chr11	100346618	100347190	50.54
chr11	100781394	100781927	110.48
chr11	101895391	101895774	59.12
chr11	102187703	102188473	241.8
chr11	102417228	102418262	229.1
chr11	102459773	102460189	123.35
chr11	102481898	102482514	97.24
chr11	102790433	102791405	233.26
chr11	103800094	103800823	177.64
chr11	110207969	110208788	61.31
chr11	111238365	111239022	262.17
chr11	111241653	111242533	103.05
chr11	113847789	113848882	163.71
chr11	113967295	113968200	95.52
chr11	114997103	114997652	78.28
chr11	115093661	115094367	57.34
chr11	115341660	115342338	66.14
chr11	115385480	115385871	85.45
chr11	115580002	115580604	56.11
chr11	115795646	115796359	167.29
chr11	116218955	116219348	85.19
chr11	117356626	117357517	430.2
chr11	117685310	117686549	258.52
chr11	117881387	117882353	119.1
chr11	117895848	117896684	109.89
chr11	118084772	118085723	429.1
chr11	118306504	118307247	127.23
chr11	118691180	118692306	314.17
chr11	118741503	118742063	51.39
chr11	118753906	118754782	408.96
chr11	118797041	118797416	54.28
chr11	120119237	120119998	86.46
chr11	120370484	120370983	59.21
chr11	121289341	121289793	53.68
chr11	121316109	121317375	111.89
chr11	122587985	122588701	87.57
chr11	123349719	123351689	1038.53
chr11	123355070	123355548	62.1
chr11	123985762	123986534	60.12
chr11	124543305	124543780	139.08
chr11	124595216	124595590	58.83
chr11	125383981	125384840	500.94
chr11	125772882	125773297	72.89
chr11	128159963	128160462	93.84
chr11	128282765	128283057	58.53
chr11	128338826	128339615	96.4
chr11	128422613	128423431	127.26
chr11	128627661	128628242	61.19
chr11	129872982	129873396	59.12
chr11	130106676	130107128	81.7
chr11	132227928	132228656	86.51
chr12	94972	95795	68.68
chr12	1642727	1643386	50.67
chr12	1662971	1664430	218.61
chr12	2653064	2653951	308.74
chr12	3336494	3337241	54.7
chr12	3338569	3339387	154.79
chr12	3862024	3862469	50.46
chr12	3978926	3979764	251.51
chr12	4216498	4217457	52.34
chr12	4244721	4245701	118.99
chr12	4251862	4252399	51.36
chr12	4255032	4256011	222.43
chr12	4256169	4256793	152.87
chr12	4257366	4258195	177.21
chr12	4258972	4259971	73.77
chr12	4260456	4261445	538.42
chr12	4262012	4263622	518.63
chr12	4289104	4289640	59.12
chr12	4312830	4313510	85.93
chr12	4355250	4355691	78.22
chr12	4378342	4379292	191.78
chr12	4379796	4380532	53.2
chr12	4430241	4430891	51.02
chr12	4548016	4549048	204.75
chr12	4647389	4648205	165.52
chr12	4676131	4677175	294.15
chr12	5160966	5161814	115.6
chr12	5252077	5252789	56.12
chr12	5502870	5503329	51.1
chr12	5649241	5649784	52.63
chr12	6881056	6881880	78.22
chr12	7052657	7053497	83.86
chr12	7062697	7063603	170.77
chr12	7068022	7069264	156.45
chr12	7125345	7126349	65.94
chr12	7260931	7262073	322.69
chr12	8379569	8380591	54.29
chr12	8763632	8764256	93.79
chr12	8781626	8782880	474.47
chr12	8796791	8797914	97.36
chr12	8801178	8801790	105.97
chr12	9270608	9271235	81.98
chr12	9800303	9801218	168.94
chr12	9803072	9804284	118.37
chr12	9822038	9822403	55.14
chr12	9870104	9871244	82.2
chr12	9873963	9874771	77.83
chr12	9885327	9886334	100.14
chr12	9894104	9894883	73.21
chr12	9917345	9918370	200.92
chr12	9946377	9946980	87.59
chr12	10282405	10283073	109.23
chr12	10300094	10301122	131.68
chr12	10902399	10903411	524.82
chr12	11801470	11803286	1099.54
chr12	11902919	11903810	78.78
chr12	11918536	11919053	57.65
chr12	11989119	11990167	1131.22
chr12	12162831	12165312	787.86
chr12	12872330	12872896	90.45
chr12	13554837	13555349	63.3
chr12	14217661	14218409	69.28
chr12	14420265	14420592	58.23
chr12	14436280	14436930	61.07
chr12	14720679	14721306	92.98
chr12	14767657	14768433	84.31
chr12	15853441	15853831	85.58
chr12	16063726	16064580	76.7
chr12	21374029	21374381	53.74
chr12	21590405	21590899	56.47
chr12	21927226	21927845	345.7
chr12	24324660	24325911	155.19
chr12	24531185	24532186	129.85
chr12	24567425	24568320	59.09
chr12	24756478	24757215	112.53
chr12	24858290	24859339	950.29
chr12	24862007	24862428	91.26
chr12	24883053	24884116	329.97
chr12	24893318	24893971	87.26
chr12	24893984	24895948	915.76
chr12	24904132	24904486	50.67
chr12	24948779	24949405	50.67
chr12	24967110	24967592	93.26
chr12	24972003	24973311	402.9
chr12	24974698	24975867	259.86
chr12	24991970	24992678	98.13
chr12	25148973	25149618	66.72
chr12	25150619	25151644	456.95
chr12	25157924	25158906	382.21
chr12	25173358	25174118	421.6
chr12	25204601	25205842	70.49
chr12	25211495	25212189	81.98
chr12	25348022	25348663	89.87
chr12	25538455	25539440	55.21
chr12	25964393	25965016	92.09
chr12	26241733	26242579	51.09
chr12	26269910	26270896	117.44
chr12	26309012	26310009	151.16
chr12	26311257	26311640	56.77
chr12	26325027	26325552	53.99
chr12	26427485	26428211	55.19
chr12	26430454	26431751	75.67
chr12	26614544	26615192	56.24
chr12	26624067	26625129	895.59
chr12	26625980	26626672	103.81
chr12	26880492	26881022	61.05
chr12	27332372	27333030	54.07
chr12	27359904	27360465	55.34
chr12	27360701	27361498	572.15
chr12	27372887	27373737	305.09
chr12	27374318	27375390	184.05
chr12	28218278	28218794	54.69
chr12	30848491	30849322	187.25
chr12	31061705	31062249	88.16
chr12	31558978	31559925	89.88
chr12	31754604	31755112	60.25
chr12	31756404	31756957	133.9
chr12	31811822	31812529	172.9
chr12	31834874	31835539	203.68
chr12	31899812	31900129	52.37
chr12	31901899	31902452	94.48
chr12	31961309	31962433	256.15
chr12	31985665	31986693	51.45
chr12	31988007	31988837	144.93
chr12	32012052	32013061	349.84
chr12	32049477	32050373	69.28
chr12	32059423	32060225	135.27
chr12	32081812	32082380	99.38
chr12	38084783	38085216	65.45
chr12	38115075	38115560	57.47
chr12	40501880	40502573	174.93
chr12	40511616	40512223	79.18
chr12	40551852	40552948	1060.43
chr12	40562368	40563149	234.29
chr12	40586260	40587427	672.51
chr12	40618323	40619352	76.83
chr12	40619514	40620566	174.52
chr12	40626069	40627136	392.35
chr12	40655595	40656349	70.16
chr12	40657612	40658151	128.02
chr12	40707378	40708448	463.03
chr12	42863097	42863834	78.8
chr12	43405052	43406138	188.53
chr12	43408408	43409521	73.51
chr12	43463521	43464007	63.55
chr12	43465053	43465632	319.4
chr12	43472934	43473364	59.12
chr12	43505296	43505784	186.84
chr12	43506640	43507621	60.23
chr12	44152504	44153200	91.52
chr12	44189295	44189936	87.15
chr12	45969838	45970328	53.26
chr12	46384305	46385101	88.95
chr12	46611709	46612259	63.71
chr12	46765630	46766641	58.19
chr12	47013674	47014052	62.7
chr12	47609643	47610410	90.45
chr12	47695683	47696641	142.21
chr12	47749713	47750715	232.86
chr12	48206700	48207524	119
chr12	48213541	48214411	128.12
chr12	49245729	49246445	57.33
chr12	49359822	49360514	61.42
chr12	49483815	49484410	62.29
chr12	49627545	49627913	87.8
chr12	50064782	50065508	52.17
chr12	50092744	50093519	84.36
chr12	50505846	50506231	57.96
chr12	51750751	51752088	189.04
chr12	51762384	51763275	227.71
chr12	51785149	51785877	115.85
chr12	52317318	52317766	83.05
chr12	52512104	52512741	69.56
chr12	53764383	53765657	159.54
chr12	53886362	53887272	199.41
chr12	54145190	54145847	86.66
chr12	54382839	54383584	75.57
chr12	54752448	54753477	84.1
chr12	56044401	56045098	115.95
chr12	56583825	56584268	63.14
chr12	56617696	56618394	91.42
chr12	56753884	56754801	175.38
chr12	57504981	57505783	75.97
chr12	57636201	57636955	57.34
chr12	57824327	57825069	211.73
chr12	58290164	58291018	100.22
chr12	62996374	62997581	337.84
chr12	63138923	63139543	51.15
chr12	63177654	63178448	55.42
chr12	63230302	63230730	59.18
chr12	63235523	63236221	52.17
chr12	63253610	63254167	62.96
chr12	65563901	65564281	51.37
chr12	66449765	66450226	134.75
chr12	66695766	66696679	111.88
chr12	67843110	67843903	67.74
chr12	67845803	67846556	74.63
chr12	69351983	69352389	88.91
chr12	69353268	69354287	53.53
chr12	70299935	70300730	51.29
chr12	70843613	70844232	58.76
chr12	70880379	70881754	127.17
chr12	71055614	71056005	61.05
chr12	71167868	71168255	71.47
chr12	72233093	72233991	179.23
chr12	75143585	75144127	52.7
chr12	75920449	75920856	51.21
chr12	76034664	76035278	77.01
chr12	76167771	76168620	92.9
chr12	76234616	76235695	287.14
chr12	76235807	76236684	156.08
chr12	76328112	76328738	93.04
chr12	77097072	77097944	53.53
chr12	78289503	78290141	384.22
chr12	78392713	78393498	82.18
chr12	78673933	78674720	61.71
chr12	78674738	78675536	199.37
chr12	78679665	78680561	126.87
chr12	80481311	80482174	67.67
chr12	80610735	80611743	179.5
chr12	80958906	80959563	57.92
chr12	83080404	83081049	63.24
chr12	85878056	85879080	98.07
chr12	85879095	85879775	97.65
chr12	88728049	88728496	56.77
chr12	90150346	90150995	62.4
chr12	90153928	90154254	54.68
chr12	90238929	90240027	339.33
chr12	90249981	90250909	472.62
chr12	90251071	90252146	269.99
chr12	90273665	90275119	126.11
chr12	90275710	90276279	72.74
chr12	90320760	90321449	92.85
chr12	90343661	90344004	55.65
chr12	90397893	90398682	106.74
chr12	92171825	92172671	220.38
chr12	92428716	92429344	84.13
chr12	92552614	92553225	50.41
chr12	92566062	92567056	87.2
chr12	92578564	92579445	134.05
chr12	92579604	92580765	535.03
chr12	92602490	92602914	59.6
chr12	92757496	92758185	131.6
chr12	92797303	92798319	267.47
chr12	92826377	92826951	237.88
chr12	92838457	92840007	119.08
chr12	92840457	92841244	50.46
chr12	92859843	92861349	172.51
chr12	92864179	92865005	70.74
chr12	92865216	92865724	54.14
chr12	93561369	93562171	239.56
chr12	93964561	93965044	55.21
chr12	94046781	94047377	74.82
chr12	94062547	94063199	369.34
chr12	94567276	94568495	239.08
chr12	94601564	94602482	86.6
chr12	94633789	94634433	142.96
chr12	94699202	94699959	262.4
chr12	94921673	94922531	83.93
chr12	94954455	94955386	61.87
chr12	94955429	94956108	97.65
chr12	95214026	95214555	60.08
chr12	95224818	95225456	84.96
chr12	95235773	95236460	262.2
chr12	95576619	95577449	179.57
chr12	95579604	95580009	89.14
chr12	95591262	95592517	491.45
chr12	95742274	95742626	50.88
chr12	96116746	96117389	68.87
chr12	96602261	96603177	339.65
chr12	96882927	96883502	196.01
chr12	101867924	101868493	146.2
chr12	101960042	101960419	58.53
chr12	102028322	102028991	59.09
chr12	102301562	102302317	118.19
chr12	102303077	102304297	404.83
chr12	102322988	102323828	109.59
chr12	102325342	102326163	244.61
chr12	102329716	102330398	143.04
chr12	103898988	103899662	59.44
chr12	103923971	103924764	162.41
chr12	104322275	104323030	69.98
chr12	104872014	104872763	247.24
chr12	104945087	104945795	50.4
chr12	105143686	105144427	72.01
chr12	105144792	105145253	59.22
chr12	105368366	105369092	97.11
chr12	105724898	105725201	84.16
chr12	105745658	105746193	56.15
chr12	106157939	106158285	75.89
chr12	106177710	106178718	158.28
chr12	106679809	106680520	80.67
chr12	106695325	106696716	801.09
chr12	106704765	106705611	77.07
chr12	107303892	107304653	66.22
chr12	108173174	108173787	82.89
chr12	108180999	108181825	630.63
chr12	108194865	108195400	167.53
chr12	108691536	108692620	186.16
chr12	109021817	109022665	170.24
chr12	109027069	109028000	319.02
chr12	109028108	109030519	211.97
chr12	109219222	109219979	56.81
chr12	110887281	110887991	102.75
chr12	111057016	111057862	184.57
chr12	111099014	111099756	68.64
chr12	111107502	111108640	179.12
chr12	111114873	111115850	241.48
chr12	111214271	111214910	73.43
chr12	111264534	111264827	58.89
chr12	111844597	111845580	160.47
chr12	111882678	111883227	56.15
chr12	112452271	112452704	66.58
chr12	112513182	112514024	225.8
chr12	112517191	112518086	77.98
chr12	112521286	112522548	298.06
chr12	112533871	112534237	68.53
chr12	112567881	112568913	498.39
chr12	113499790	113500944	54.87
chr12	113507804	113508700	312.89
chr12	113512354	113514170	219.37
chr12	113555497	113555829	80.41
chr12	113646014	113646984	213.56
chr12	113772422	113773119	145.21
chr12	115437876	115438296	54.43
chr12	116561196	116561838	56.2
chr12	116632426	116633552	144.27
chr12	116771425	116772412	169.96
chr12	116773803	116774543	55.52
chr12	116774554	116775122	50.13
chr12	116838624	116839362	66.72
chr12	116896357	116898379	285.18
chr12	116974823	116976367	60.44
chr12	116996582	116998196	609.07
chr12	117114859	117115651	57.34
chr12	118473210	118473899	58.18
chr12	118623616	118624320	154.51
chr12	118767332	118768012	139.96
chr12	121035183	121035501	64.54
chr12	121294750	121295261	51.23
chr12	122063906	122064550	74.48
chr12	122249737	122250470	61.87
chr12	122417948	122419270	202.67
chr12	122428191	122430494	247.56
chr12	122442125	122443117	156.56
chr12	122470128	122470994	164.5
chr12	122906853	122907171	56.91
chr12	122907303	122907811	67.79
chr12	123029372	123030008	64.84
chr12	123030164	123030986	118.46
chr12	123371891	123372594	52.57
chr12	123450857	123451318	51.59
chr12	123561300	123561484	53.91
chr12	123762603	123763157	68.07
chr12	123849269	123850572	77.06
chr12	123868227	123868845	63.69
chr12	123893626	123894314	53.38
chr12	124086483	124086975	53.68
chr12	124168205	124168797	50.21
chr12	124221547	124222246	106.89
chr12	124731083	124731698	88.86
chr12	125029847	125030850	380.15
chr12	125258403	125259842	775.34
chr12	125264061	125264901	66.58
chr12	125324196	125324625	62.38
chr12	125477088	125477883	78.34
chr12	125890499	125891154	76.61
chr12	127256774	127257472	57.44
chr12	127526498	127527189	117.25
chr12	127634527	127635095	84.66
chr12	129019311	129019927	66.3
chr12	129034201	129034734	59.76
chr12	129043326	129044150	84.95
chr12	129065732	129066970	134.66
chr12	129122117	129123166	124.26
chr12	129314398	129314907	73.58
chr12	129314945	129315642	161.38
chr12	129399430	129399970	53.74
chr12	130288824	130289001	90.82
chr12	131130436	131131118	93.65
chr12	132111139	132111630	51.96
chr12	132257906	132258564	103.72
chr12	132408305	132409458	78.52
chr12	133006683	133007332	61.58
chr12	133209027	133210529	59.07
chr12	133299997	133300244	61.24
chr13	19711479	19712168	80.67
chr13	19994799	19995194	94.99
chr13	20123375	20123832	61.05
chr13	20207174	20207946	222.4
chr13	20438466	20439435	101.94
chr13	20854021	20854786	145.21
chr13	21120628	21121382	136.13
chr13	23493976	23494573	66.27
chr13	23500055	23500810	118.3
chr13	23635012	23635502	56.2
chr13	23952351	23952953	96.28
chr13	24040326	24040991	57.34
chr13	24567555	24568286	126.74
chr13	24789217	24790046	167.01
chr13	24848264	24849137	84.13
chr13	24906901	24907271	67.35
chr13	25173586	25174190	187.07
chr13	25304597	25305907	529.23
chr13	25522868	25523590	90.82
chr13	25690704	25691154	64.49
chr13	25691267	25691895	137.54
chr13	25692288	25693178	64.08
chr13	25754985	25756099	134.85
chr13	26380445	26381245	99.46
chr13	27476412	27476875	64.94
chr13	27844569	27845428	86.64
chr13	28051298	28052563	118.77
chr13	28054090	28054864	96.28
chr13	28605680	28606780	209.32
chr13	28621631	28622549	60.12
chr13	28622622	28623697	305.1
chr13	28630162	28631808	209.49
chr13	28842867	28843494	112.1
chr13	29097988	29098868	190.04
chr13	29281531	29282791	297.12
chr13	29699946	29700572	64.84
chr13	29721906	29722278	50.15
chr13	29770576	29771437	279.38
chr13	30012492	30013030	59.12
chr13	30230110	30230552	52.51
chr13	30391647	30392920	283.02
chr13	30715148	30715474	53.75
chr13	30906607	30907433	66.72
chr13	30910213	30910978	52.62
chr13	30914277	30914644	59.95
chr13	30945593	30946279	96.28
chr13	31019494	31020514	126.19
chr13	31027733	31028210	64.82
chr13	31309148	31309947	69.34
chr13	31585321	31586256	148.1
chr13	31586350	31586993	55.3
chr13	31613084	31613867	348.09
chr13	32539735	32540301	93.43
chr13	34121174	34122082	177.08
chr13	34122180	34122788	90.2
chr13	34189272	34189797	100.22
chr13	34218415	34219472	109.14
chr13	34253196	34253931	138.81
chr13	36058462	36059025	103.12
chr13	36268730	36269335	89.36
chr13	40700317	40701464	115.18
chr13	41005951	41006859	215.78
chr13	41019505	41020457	202.12
chr13	41240013	41241063	114.31
chr13	41350624	41351319	86.66
chr13	41578985	41579494	51.63
chr13	41885069	41886286	63
chr13	42684586	42685033	66.45
chr13	42844829	42845695	129.18
chr13	42951449	42952528	412.41
chr13	42954228	42955076	82.98
chr13	43098530	43099312	76.61
chr13	43106563	43107038	68.64
chr13	43565998	43566693	64.84
chr13	43597236	43598033	58.11
chr13	43619323	43620011	83.72
chr13	46951063	46952034	81.04
chr13	46955936	46956925	195.69
chr13	47371112	47371761	75.37
chr13	48761421	48762095	63.69
chr13	48799885	48800600	63.44
chr13	48877642	48879376	241.94
chr13	49050902	49052308	487.56
chr13	49063603	49064397	228.03
chr13	49066132	49067629	970.24
chr13	49074583	49076406	272.22
chr13	49079565	49080305	268.88
chr13	49104766	49105970	51.12
chr13	49136288	49137363	76.9
chr13	49145395	49146048	107.6
chr13	49152970	49154020	281.45
chr13	49166763	49167270	50.91
chr13	49167958	49168889	162.61
chr13	50265051	50266001	186.87
chr13	50702494	50703765	153.58
chr13	50704673	50706123	387.64
chr13	50732748	50733628	124.06
chr13	50810988	50811547	64.08
chr13	50818968	50819777	78.28
chr13	50939803	50940337	58.23
chr13	51086737	51087236	161.01
chr13	51168362	51169588	558.92
chr13	51374114	51374913	149.43
chr13	51384985	51385633	51.36
chr13	52053195	52053716	61.05
chr13	52188491	52188949	101.65
chr13	53425399	53426269	158.2
chr13	53429428	53429956	57.34
chr13	53442290	53443122	83.76
chr13	55894402	55894971	50.75
chr13	57716271	57716869	64.89
chr13	59525061	59525775	211.18
chr13	59527591	59528369	57.36
chr13	59529851	59530687	194.82
chr13	60308578	60309087	75.48
chr13	61658341	61658930	119.23
chr13	62781476	62782001	53.68
chr13	62783376	62784325	210.72
chr13	65567730	65568470	51.06
chr13	66712275	66713448	215.79
chr13	69162726	69163139	77.86
chr13	71467662	71468445	143.54
chr13	71470335	71470641	125.78
chr13	71470856	71471351	132.22
chr13	71520098	71520866	108.64
chr13	76269976	76270537	53.68
chr13	77319769	77320457	122.53
chr13	77556157	77556687	60.44
chr13	78596255	78596611	51.23
chr13	79764676	79765720	849.54
chr13	79768120	79768966	322.79
chr13	80623011	80623318	64.96
chr13	80687903	80688455	85.78
chr13	80973473	80974020	60.34
chr13	80975139	80975675	87.47
chr13	81028201	81028945	127.19
chr13	83202762	83203122	51.27
chr13	83801969	83802436	50.46
chr13	92021265	92021886	57.1
chr13	92661478	92661849	54.68
chr13	94709217	94709419	54.83
chr13	98112042	98112724	51.2
chr13	98795229	98795784	64.38
chr13	98868578	98869437	83.81
chr13	99229200	99230128	90.2
chr13	99305493	99305974	74.64
chr13	99359603	99360132	56.65
chr13	99449455	99450249	57.47
chr13	99477291	99478893	57.46
chr13	99776505	99777758	70.54
chr13	99880845	99881561	121.69
chr13	99910211	99911640	130.54
chr13	99922850	99923174	55.16
chr13	99933898	99935258	206.33
chr13	99940105	99941007	93.15
chr13	99948210	99949298	129.71
chr13	99962297	99963317	87.48
chr13	99964255	99965299	168.43
chr13	99974179	99975399	114.31
chr13	99987668	99988501	62.39
chr13	100194730	100195517	63.91
chr13	100341996	100343440	176.77
chr13	100345482	100347410	296.22
chr13	100350370	100351500	517.24
chr13	100377124	100378357	81.66
chr13	100385213	100386030	84.13
chr13	101122159	101123060	118.39
chr13	101135611	101136337	73.29
chr13	101320497	101321214	51.04
chr13	101914688	101915504	106.56
chr13	103052220	103053143	115.07
chr13	103620923	103621726	216.34
chr13	103903101	103903647	69.03
chr13	109783613	109784613	79.83
chr13	109814415	109815423	60.59
chr13	110667177	110667705	65.03
chr13	110677151	110677550	74.59
chr13	110697503	110698105	58.07
chr13	110903445	110904016	91.8
chr13	110932698	110933191	262.36
chr13	111507502	111508381	138.62
chr13	111566822	111568380	118.24
chr13	111781416	111782812	138.52
chr13	111836842	111837838	120.57
chr13	111838675	111839229	64.08
chr13	113721491	113722306	97.94
chr13	114100049	114100792	104.32
chr13	114814382	114815020	97.43
chr13	114832525	114834164	213.83
chr13	115079351	115080909	226.16
chr14	20575834	20576200	50.7
chr14	20811290	20812003	198.36
chr14	20895547	20896491	339.21
chr14	20904055	20904491	139.27
chr14	20959770	20960403	68.65
chr14	21776710	21777691	229.14
chr14	22330821	22331527	131.6
chr14	22750305	22751312	204.26
chr14	22953137	22953828	57.34
chr14	22963549	22964103	54.74
chr14	23024979	23025883	163.34
chr14	23216950	23217442	51.88
chr14	23709688	23710220	50.9
chr14	24629947	24631206	456.27
chr14	24664366	24665173	75.9
chr14	24898775	24899562	66.89
chr14	25100969	25102251	107.23
chr14	25134615	25135530	357.9
chr14	25139480	25140635	568.52
chr14	25141992	25143242	685.69
chr14	25143271	25143748	61.38
chr14	25168110	25168864	122.24
chr14	25175000	25175634	51.68
chr14	25447353	25448261	236.07
chr14	25932517	25933248	50.16
chr14	26111195	26111616	51.23
chr14	26508655	26509175	66.27
chr14	29300176	29300719	53.38
chr14	29368401	29368883	75.9
chr14	31957001	31957787	124.44
chr14	31958733	31959394	115.85
chr14	34441528	34442492	137.02
chr14	35015672	35017021	302.22
chr14	35024672	35025842	347.87
chr14	35342487	35343793	58.71
chr14	35399524	35400489	168.62
chr14	35514821	35515903	57.26
chr14	35754265	35755406	267.89
chr14	35872739	35874541	642.61
chr14	36734283	36734655	54.58
chr14	36807771	36808432	67.45
chr14	37262934	37263942	484.71
chr14	37266599	37268150	835.6
chr14	37408977	37409319	51.23
chr14	39047378	39047917	68.65
chr14	42455150	42455951	137.24
chr14	42480368	42481033	86.67
chr14	42490488	42491024	53.15
chr14	42692045	42692803	68.05
chr14	43630652	43631271	50.12
chr14	43637141	43637414	69.55
chr14	47230366	47231070	112.5
chr14	47238238	47239370	524.64
chr14	47802088	47802808	87.21
chr14	49172892	49173709	127.26
chr14	49203957	49204702	90.21
chr14	49660091	49661202	91.88
chr14	50154516	50155523	269.85
chr14	50426638	50427271	73.58
chr14	50437807	50438991	548.38
chr14	51134509	51135541	90.33
chr14	51257181	51259325	477.26
chr14	51279486	51280691	135.43
chr14	51289281	51290182	63.62
chr14	52310969	52311727	214.47
chr14	52313272	52314785	270.82
chr14	52406095	52406942	61.34
chr14	52701907	52702699	61.23
chr14	52709991	52712252	1073.47
chr14	53374389	53375132	198.04
chr14	53480413	53480737	74.26
chr14	54080144	54081003	178.8
chr14	54087413	54088300	56.91
chr14	55568878	55569465	168.28
chr14	56132049	56132713	99.19
chr14	56157076	56159005	1047
chr14	57047757	57048311	76.53
chr14	59463348	59464134	67.13
chr14	59642007	59642577	101.65
chr14	59823387	59824116	152.58
chr14	60004733	60006237	376.81
chr14	60794047	60795123	164.19
chr14	61123766	61124355	53.74
chr14	61547046	61547774	282.45
chr14	61568369	61569432	205.01
chr14	61570200	61571252	93.91
chr14	61969578	61970647	287.57
chr14	62019479	62020100	255.62
chr14	62102826	62104040	211.73
chr14	62137636	62138537	115.85
chr14	62506551	62506970	72.45
chr14	62545651	62546520	113.21
chr14	62547685	62548299	73.56
chr14	64916708	64917445	124.51
chr14	65646376	65647571	278.35
chr14	65664448	65664775	56.27
chr14	65671686	65672712	491.13
chr14	65672771	65674108	737.53
chr14	65676703	65677396	131.71
chr14	65753244	65754921	532.77
chr14	65768704	65771510	1453.64
chr14	65837628	65838144	62.04
chr14	65860764	65861205	50.09
chr14	67656101	67656508	69.98
chr14	67954752	67955801	148.37
chr14	68428708	68429417	56.77
chr14	68647988	68648616	145.07
chr14	68733542	68734328	168.24
chr14	68734518	68735594	412.2
chr14	68741919	68742990	218.33
chr14	68746385	68747088	56.74
chr14	68779524	68780251	199.73
chr14	68868420	68869253	81.76
chr14	68973371	68974134	59.21
chr14	69089420	69090250	63.69
chr14	69208123	69209099	85.25
chr14	69259738	69260355	101.97
chr14	69260401	69262868	197.79
chr14	69281242	69281911	332.44
chr14	69400615	69401555	170.44
chr14	69403025	69403800	201.15
[truncated: 5,472 more rows]
[truncated: 2 more columns]

## Sheet: Table S1B
pSTAT3 CHIP binding genes (3,456)
A2M
ABCA1
ABCA6
ABCA7
ABCB11
ABCB4
ABCB9
ABCC6
ABCG1
ABHD11
ABHD12
ABTB2
ACAA1
ACACA
ACAP1
ACBD5
ACOX1
ACOX3
ACOXL
ACPP
ACSF3
ACSL3
ACSM5
ACTB
ACTN1
ACTN2
ACTR2
ACTR3C
ACVR1C
ACVRL1
ACY3
ADA
ADAM19
ADAM23
ADAM28
ADAM29
ADAM32
ADAM8
ADAM9
ADAMDEC1
ADAMTS12
ADAMTS5
ADAMTS9-AS2
ADAMTSL4
ADAP1
ADAR
ADARB1
ADARB2
ADAT3
ADCK4
ADCY2
ADCY7
ADCY8
ADD1
ADORA2A
ADPRH
ADPRHL1
ADRB2
ADRBK1
ADRBK2
ADTRP
AFAP1
AFAP1-AS1
AFF1
AFF3
AFG3L1P
AFTPH
AGBL3
AGFG1
AGFG2
AGMAT
AGPAT3
AGPAT4
AGPAT4-IT1
AGPAT5
AGRN
AGTPBP1
AGTRAP
AGXT2L2
AHNAK
AHRR
AICDA
AIM2
AJAP1
AK5
AK7
AKAP11
AKAP13
AKAP17A
AKNA
AKT1
AKT1S1
AKT2
AKT3
ALAD
ALCAM
ALDH3A1
ALDH3B1
ALG1L2
ALLC
ALOX5AP
ALPK1
ALPK2
ALPL
AMBRA1
AMDHD2
AMICA1
AMN1
AMZ1
AMZ2P1
ANAPC13
ANK1
ANK3
ANKH
ANKHD1
ANKHD1-EIF4EBP3
ANKRD10
ANKRD11
ANKRD13D
ANKRD17
ANKRD20A12P
ANKRD20A2
ANKRD20A3
ANKRD20A4
ANKRD24
ANKRD28
ANKRD33B
ANKRD36
ANKRD44
ANKRD6
ANO5
ANP32A
ANP32E
ANXA2R
ANXA6
ANXA7
AOAH
AP1G1
AP1M1
AP1S3
AP2A2
AP3S1
AP3S2
APBB1IP
APC2
APOF
APOL2
APOL6
APOLD1
APP
APPL1
ARAF
AREG
ARF3
ARFGEF2
ARHGAP10
ARHGAP11A
ARHGAP11B
ARHGAP17
ARHGAP18
ARHGAP19-SLIT1
ARHGAP22
ARHGAP24
ARHGAP25
ARHGAP26
ARHGAP27
ARHGAP30
ARHGAP31
ARHGAP39
ARHGAP4
ARHGAP42
ARHGAP6
ARHGEF1
ARHGEF10
ARHGEF10L
ARHGEF18
ARHGEF35
ARHGEF5
ARHGEF6
ARHGEF7
ARID3A
ARID5B
ARIH1
ARL13B
ARL15
ARL17A
ARL3
ARL5B
ARL6IP5
ARMC7
ARMCX4
ARNT2
ARPC2
ARPC3
ARPC4
ARPC4-TTLL3
ARPC5
ARPC5L
ARRB2
ARSG
ART3
ASAP1
ASB2
ASB7
ASCC2
ASH1L
ASIC2
ASMT
ASMTL
ASMTL-AS1
ASPH
ASPHD2
ASTL
ASTN1
ASXL1
ASXL2
ATF3
ATF5
ATF6B
ATG4C
ATP10A
ATP10B
ATP11B
ATP1B1
ATP1B2
ATP2A3
ATP2B2
ATP2B3
ATP5I
ATP6AP2
ATP6V0A1
ATP6V0A2
ATP6V0C
ATP6V1E1
ATP6V1G3
ATP8A2
ATP8B1
ATP8B4
ATP9B
ATXN1
ATXN10
ATXN1L
ATXN7
ATXN7L1
AUP1
AUTS2
AZI1
B3GAT3
B3GNT7
B4GALT4
B4GALT5
BAALC
BACE2
BACH2
BAD
BAIAP2
BAIAP2L1
BANF1
BANK1
BANP
BARX1
BASP1
BATF
BATF3
BAZ1A
BAZ1B
BBC3
BBS9
BBX
BCAR3
BCAT1
BCAT2
BCL2
BCL2A1
BCL2L1
BCL2L11
BCL3
BCL6
BCL7A
BCL9
BCLAF1
BCOR
BDH2
BECN1
BFSP2
BHLHA15
BHLHE40
BID
BIK
BIRC3
BLK
BLM
BLNK
BMF
BMP5
BMP8A
BMP8B
BOD1
BOP1
BPGM
BPIFA3
BPIFA4P
BRD2
BRD8
BRI3BP
BROX
BRWD1
BRWD1-AS1
BRWD1-IT2
BST2
BTBD1
BTBD16
BTBD19
BTBD9
BTRC
BZRAP1
BZRAP1-AS1
C10orf10
C10orf105
C10orf107
C10orf12
C10orf128
C10orf76
C10orf99
C11orf54
C11orf75
C11orf9
C12orf4
C12orf42
C12orf5
C12orf57
C12orf61
C12orf75
C12orf77
C14orf101
C14orf142
C14orf38
C14orf43
C15orf29
C15orf38-AP3S2
C15orf53
C15orf62
C16orf53
C16orf74
C16orf78
C16orf87
C16orf95
C17orf105
C17orf56
C17orf61
C17orf61-PLSCR3
C17orf62
C17orf89
C17orf99
C18orf1
C18orf25
C18orf42
C19orf12
C19orf35
C19orf6
C1QB
C1QBP
C1QTNF7
C1RL
C1RL-AS1
C1orf100
C1orf101
C1orf150
C1orf159
C1orf173
C1orf186
C1orf187
C1orf198
C1orf200
C1orf21
C1orf220
C1orf228
C20orf112
C20orf118
C20orf196
C20orf26
C20orf3
C20orf4
C20orf78
C20orf79
C21orf33
C22orf45
C2orf18
C2orf42
C2orf43
C2orf50
C2orf63
C2orf65
C2orf76
C3P1
C3orf20
C3orf23
C3orf26
C3orf37
C4A
C4B
C4orf22
C4orf27
C4orf34
C4orf51
C4orf52
C5orf45
C6orf123
C6orf132
C6orf136
C6orf62
C7orf23
C7orf29
C7orf50
C7orf63
C7orf72
C8orf44-SGK3
C8orf46
C8orf74
C8orf82
C9orf3
C9orf43
C9orf64
CA5A
CA8
CAB39
CABIN1
CABLES1
CABLES2
CACNA1A
CACNA1C
CACNA1D
CACNA2D1
CACNB4
CADM1
CADM4
CADPS
CALHM1
CAMK1D
CAMK2B
CAMK2D
CAMK2G
CAMK4
CAMTA1
CANT1
CAPN8
CAPZA2
CARD10
CARD11
CARM1
CARNS1
CARS
CASC1
CASK
CASP7
CASP8
CASP9
CBFA2T2
CBFA2T3
CBLB
CBLN3
CBWD1
CBWD2
CBWD3
CBWD5
CBWD6
CBX1
CBX3
CCBL2
CCDC102A
CCDC102B
CCDC11
CCDC126
CCDC155
CCDC166
CCDC47
CCDC64B
CCDC69
CCDC71L
CCDC75
CCDC86
CCDC88C
CCDC94
CCHCR1
CCL22
CCL26
CCL3
CCL3L1
CCL3L3
CCL4
CCL4L1
CCL4L2
CCM2
CCNB1IP1
CCND2
CCND3
CCNF
CCNL1
CCR6
CCR7
CD180
CD19
CD1A
CD1C
CD1D
CD200R1L
CD209
CD22
CD226
CD247
CD274
CD36
CD44
CD47
CD5
CD53
CD58
CD59
CD5L
CD69
CD70
CD72
CD74
CD79A
CD80
CD82
CD83
CD86
CD8A
CD93
CD96
CD99
CD99P1
CDC123
CDC26
CDC42BPA
CDC42BPB
CDC42BPG
CDC42EP3
CDC42EP5
CDC42SE2
CDCA5
CDH1
CDH13
CDH23
CDH8
CDHR3
CDHR5
CDIPT
CDK11B
CDK12
CDK14
CDK16
CDK2AP1
CDK5RAP1
CDK6
CDK9
CDKAL1
CDKN1A
CDKN1B
CDR1
CDYL
CDYL2
CECR5
CELF2
CELF4
CENPBD1
CENPP
CEP112
CEP135
CEP63
CEP68
CEP95
CEP97
CES1P1
CFB
CFDP1
CFLAR
CFLAR-AS1
CHAMP1
CHCHD3
CHD1
CHD2
CHD6
CHD7
CHD9
CHEK2
CHI3L2
CHKB
CHKB-CPT1B
CHL1
CHN2
CHRAC1
CHRD
CHRM1
CHST11
CHST3
CHST7
CHSY1
CHSY3
CIC
CIITA
CISD1
CISH
CKB
CKS2
CLASP1
CLASP2
CLASRP
CLCN4
CLCN5
CLDN14
CLDND1
CLEC16A
CLEC17A
CLEC2D
CLEC7A
CLECL1
CLIC4
CLINT1
CLIP1
CLIP2
CLK2P
CLLU1OS
CLN5
CLPTM1
CLSTN1
CLYBL
CMAHP
CMKLR1
CMTM3
CMTM7
CNN2
CNP
CNPY3
CNTN4
CNTN5
CNTN6
CNTNAP2
CNTRL
COA1
COASY
COBLL1
COG4
COL11A2
COL15A1
COL19A1
COL23A1
COL24A1
COL3A1
COL4A1
COL9A3
COMMD10
COPG1
CORO1B
COTL1
COX14
COX18
COX6B2
CPA4
CPA5
CPD
CPEB3
CPED1
CPM
CPNE4
CPNE5
CPQ
CPT1A
CPT1B
CR1
CR1L
CRADD
CREB3L4
CREB5
CREBRF
CREM
CRK
CRLF2
CROCC
CRTC1
CRTC2
CRTC3
CRYAA
CSF1
CSF1R
CSF2RA
CSF2RB
CSHL1
CSK
CSNK1E
CST6
CSTF2T
CT45A2
CT45A3
CT45A4
CT45A5
CT45A6
CTBP2
CTBS
CTDSPL
CTNNA1
CTNNA2
CTR9
CTSA
CTSB
CTSC
CTSE
CTSH
CTSO
CTSS
CTSZ
CTTN
CTTNBP2
CUBN
CUEDC2
CUL9
CUX1
CXCL13
CXCL14
CXCL9
CXCR5
CXXC11
CXXC5
CXorf21
CXorf40A
CYBASC3
CYBB
CYBRD1
CYFIP1
CYP2A7
CYTH1
CYTH4
CYTIP
DAAM1
DACH2
DAPK2
DBNDD1
DBNL
DCAF12
DCLRE1C
DCST2
DCUN1D1
DCUN1D3
DDAH1
DDB2
DDI2
DDR1
DDX11L5
DDX23
DDX25
DDX3X
DDX42
DDX5
DDX55
DDX59
2018-12-01
DEFA1
DEFA1B
DEFT1P
DEFT1P2
DEK
DENND1A
DENND2D
DENND3
DENND4A
DENND4B
DENND5B
DENND5B-AS1
DERA
DERL1
DFNA5
DGCR6
DGKB
DGKH
DGKZ
DHH
DHPS
DHRS9
DHTKD1
DHX37
DHX8
DIAPH1
DIAPH2
DIAPH3
DIO1
DIP2C
DIRC3
DIS3L2
DISC1
DKFZp686O1327
DLEU2
DLEU7
DLEU7-AS1
DLG1
DLG2
DLGAP1
DLGAP2
DLL4
DMD
DNAH14
DNAJA2
DNAJB1
DNAJB12
DNAJC1
DNAJC15
DNAJC16
DNAJC17
DNAJC2
DNAJC25-GNG10
DNAJC27
DNAJC27-AS1
DNAJC4
DNAJC5B
DNASE1L3
DNM3
DNMBP
DNMT3A
DOC2B
DOCK10
DOCK8
DOCK9
DOM3Z
DOPEY2
DOT1L
DPEP1
DPF3
DPH3P1
DPH5
DPP6
DPY19L1P1
DPY19L2P2
DPY19L2P3
DPYSL2
DQX1
DRAM1
DRAM2
DRD3
DSCAML1
DSCR9
DTNB
DTNBP1
DTWD1
DTX1
DTX2
DTX2P1-UPK3BP1-PMS2P11
DTX3L
DUSP2
DUSP22
DUSP3
DUSP5
DUSP5P
DUSP9
DYM
DYNC1H1
DYNC1I1
E2F3
E2F8
EAPP
EBF1
EBF4
EBI3
EBPL
ECE1
ECT2
EDA
EDEM2
EEF1D
EEF2K
EEFSEC
EEPD1
EFCAB4B
EFCAB6
EFHC1
EFNA5
EGF
EGFR
EGLN2
EGR1
EGR2
EGR3
EHBP1L1
EHD1
EHD4
EHF
EHHADH-AS1
EHMT1
EIF1AD
EIF1B
EIF2AK1
EIF2B4
EIF2C2
EIF3G
EIF3K
EIF4E1B
EIF4G3
EIF5B
ELAVL3
ELF1
ELF3
ELF4
ELK2AP
ELK3
ELL2
ELL3
ELMO1
ELOF1
ELOVL5
ELOVL7
ELP3
EMB
EMC2
EMID2
EML3
EML6
ENDOV
ENGASE
ENO3
ENPP2
ENPP3
ENTPD1
EPAS1
EPC2
EPG5
EPHA1
EPHA1-AS1
EPHA4
EPHB1
EPHB2
EPN1
EPN2
EPN2-AS1
EPS15
EPS15L1
EPS8
EPSTI1
ERAP2
ERBB2IP
ERC2
ERCC6
ERGIC1
ERI1
ERLIN2
ERP29
ERP44
ESD
ESPN
ESR1
ETS1
ETV6
ETV7
EVI2A
EVI2B
EXD3
EXO1
EXOC2
EXOC3L4
EXT1
EYA2
EYA4
EYS
EZH1
EZH2
EZR
F5
F9
FAIM3
FAM100A
FAM100B
FAM102B
FAM105A
FAM105B
FAM107A
FAM107B
FAM111A
FAM111B
FAM115C
FAM123A
FAM125B
FAM129A
FAM129C
FAM132A
FAM134C
FAM135A
FAM13B
FAM154A
FAM159A
FAM165B
FAM169B
FAM171A1
FAM175B
FAM177A1
FAM177B
FAM178A
FAM178B
FAM179A
FAM184A
FAM188B
FAM189A1
FAM18A
FAM18B2
FAM18B2-CDRT4
FAM190A
FAM193A
FAM195B
FAM197Y2P
FAM197Y5
FAM200A
FAM207A
FAM213B
FAM214A
FAM214B
FAM227B
FAM3C
FAM43B
FAM49B
FAM65B
FAM65C
FAM71B
FAM71D
FAM71E2
FAM83D
FAM86B2
FAM89A
FAM89B
FAM90A1
FAM91A2
FANCC
FANK1
FAP
FARP1
FAU
FBN2
FBXL17
FBXL19
FBXL19-AS1
FBXO2
FBXO31
FBXO36
FBXO44
FBXO5
FBXO6
FBXO9
FBXW4
FCER2
FCGBP
FCHO1
FCHSD2
FCRL2
FCRL3
FCRL4
FCRL5
FECH
FER1L6
FER1L6-AS1
FERMT2
FFAR1
FFAR3
FGD6
FGF14
FGF14-IT1
FGF2
FGF6
FGGY
FHOD1
FILIP1L
FIZ1
FKBP10
FKBP15
FKBP5
FKBPL
FLI1
FLJ10661
FLJ16341
FLJ22447
FLJ33065
FLJ33534
FLJ34208
FLJ35776
FLJ39639
FLJ39739
FLJ40292
FLJ43663
FLOT1
FLT3
FMN2
FMNL2
FMNL3
FN3KRP
FNBP1
FOCAD
FOLR2
FOS
FOSL2
FOXN3
FOXO1
FOXO3
FOXP1
FRAT2
FRMD4A
FRMD5
FSHR
FSTL4
FTL
FTSJ3
FUK
FUOM
FURIN
FZD5
GAB1
GAB2
GAD1
GADD45B
GAK
GAL3ST2
GALC
GALM
GALNT12
GALNT13
GALNT6
GAP43
GAPDHS
GAS2
GAS2L2
GAS7
GATA5
GATA6
GATAD2B
GATM
GATS
GATSL1
GATSL2
GBAS
GBP1
GCDH
GCNT2
GDI2
GDNF
GEN1
GET4
GFM1
GFOD1
GGA1
GGA3
GH1
GINS3
GLA
GLB1
GLDN
GLRX
GLS
GLT1D1
GMDS
GNA15
GNAI2
GNAS
GNAZ
GNB2
GNB4
GNG10
GNG2
GNG7
GNL3
GNN
GOLGA6L6
GOLGA8E
GOLGA8F
GOLGA8G
GOLM1
GON4L
GP6
GPBP1
GPC5
GPC6
GPCPD1
GPD1
GPD1L
GPD2
GPM6A
GPR114
GPR124
GPR128
GPR137B
GPR15
GPR150
GPR153
GPR157
GPR160
GPR18
GPR183
GPR25
GPR33
GPR68
GPR82
GPR85
GPSM3
GPX7
GRAMD4
GRAP
GRAPL
GRB2
GREM1
GRHPR
GRID1
GRID2
GRIK1
GRIN2A
GRK5
GRK6
GRK7
GRM8
GRN
GRPR
GSDMD
GSK3A
GSTK1
GSTM4
GSTTP2
GTDC1
GTF2I
GTF2IP1
GTF2IRD2
GTF2IRD2B
GTSF1L
GUCY2C
GUSBP9
GYLTL1B
GYPC
GZMB
H3F3B
H6PD
HABP4
HADHA
HADHB
HARBI1
HBXIP
HCK
HCST
HDAC4
HDAC7
HDAC9
HDHD1
HEATR1
HEATR5B
HEATR6
HECW2
HELB
HERC6
HES3
HES5
HFM1
HHLA2
HIATL2
HIC1
HILPDA
HIPK3
HIST1H1A
HIST1H1D
HIST1H2AC
HIST1H2AH
HIST1H2AJ
HIST1H2BC
HIST1H2BJ
HIST1H2BK
HIST1H3A
HIST1H4A
HIST1H4F
HIST1H4H
HIST1H4I
HIST1H4J
HIST2H2BF
HIST2H3D
HIVEP1
HIVEP2
HIVEP3
HK1
HLA-DPB2
HM13
HM13-AS1
HMBOX1
HMGA1
HMHA1
HMOX1
HN1
HNRNPA2B1
HNRNPF
HNRNPH2
HNRNPU
HNRNPUL2
HNRNPUL2-BSCL2
HOTAIRM1
HOTTIP
HOXA1
HOXA13
HOXC10
HPCAL1
HPS3
HPS4
HRH1
HS2ST1
HS3ST2
HSCB
HSD11B1
HSD17B8
HSH2D
HSP90AB1
HSP90B1
HSPD1
HSPE1
HSPE1-MOB4
HTR3A
HTR4
HTRA2
HTT
HUNK
HVCN1
HYDIN
ICAM1
ICMT
ID2
IDH3A
IDNK
IDUA
IER3
IER5
IFFO2
IFI16
IFI30
IFI35
IFIT3
IFNAR1
IFNGR2
IFT20
IGBP1P1
IGF1R
IGF2
IGF2-AS
IGF2BP3
IGF2R
IGFLR1
IGLL5
IGSF11
IGSF3
IGSF6
IKBKB
IKZF1
IKZF3
IL10
IL10RB
IL12A
IL12B
IL12RB2
IL13RA1
IL15RA
IL16
IL17RC
IL17RE
IL17REL
IL19
IL1RL2
IL21
IL21R
IL24
IL27
IL28RA
IL29
IL2RA
IL2RB
IL3RA
IL4I1
IL6ST
IL7
ILDR1
IMMP2L
IMPA2
ING2
INHBC
INMT-FAM188B
INO80C
INO80D
INPP4A
INPP4B
INPP5A
INPP5B
INPP5D
INPPL1
INS-IGF2
IPCEF1
IPMK
IPO11
IPO4
IPO8
IPPK
IQCA1
IQCD
IQCG
IQCK
IQGAP1
IQGAP2
IQSEC1
IRAK4
IRF1
IRF2
IRF4
IRF7
IRF8
IRF9
IRS1
ISG15
ISLR2
ITGA2
ITGA4
ITGAX
ITGB2
ITGB3
ITK
ITM2B
ITPKB
ITPR1
ITPR2
ITPR3
ITPRIP
IZUMO4
JAK1
JAK3
JARID2
JAZF1
JAZF1-AS1
JDP2
JMJD1C
JPH3
JUN
JUNB
JUND
JUP
KALRN
KAT2B
KAT6A
KAZN
KBTBD11
KBTBD2
KBTBD8
KCMF1
KCNA2
KCNAB1
KCNC3
KCNG2
KCNJ8
KCNN2
KCNN3
KCNN4
KCNQ3
KCNQ5
KCTD19
KDM2A
KDM4C
KDM5D
KDM6B
KHNYN
KIAA0040
KIAA0226
KIAA0226L
KIAA0922
KIAA0930
KIAA1009
KIAA1217
KIAA1432
KIAA1586
KIAA1683
KIAA2026
KIF13A
KIF13B
KIF20A
KIF2A
KIF2C
KIF3B
KIR3DL3
KIRREL2
KISS1R
KLF13
KLF16
KLF2
KLF6
KLHDC1
KLHDC4
KLHDC7B
KLHL14
KLHL29
KLHL33
KMO
KNTC1
KRT18P55
KRT19P2
KSR1
KTN1
KYNU
LACTB
LAG3
LAIR1
LAIR2
LAMA2
LAMA3
LAMA5
LAMC1
LAMC2
LAMP3
LAMP5
LAPTM4A
LAPTM4B
LAPTM5
LARGE
LAT2
LCOR
LDB3
LDHA
LDLR
LDLRAD3
LECT2
LEKR1
LEMD2
LEMD3
LENG8
LENG9
LEPREL1
LEPREL4
LHCGR
LHFPL1
LHFPL2
LHPP
LHX1
LIF
LIG1
LILRA4
LILRB1
LILRB2
LILRB4
LIMD2
LIME1
LIMK1
LIMK2
LIMS1
LIMS3
LIMS3-LOC440895
LIMS3L
LIN37
LIN9
LINC-ROR
LINC00152
LINC00158
LINC00167
LINC00173
LINC00299
LINC00309
LINC00319
LINC00327
LINC00340
LINC00426
LINC00441
LINC00446
LINC00462
LINC00476
LINC00478
LINC00486
LINC00578
LINC00582
LINC00589
LINC00598
LINC00607
LINGO3
LINS
LIPH
LITAF
LMBR1
LMNA
LMNB1
LMO1
LMO2
LMO7
LMTK2
LNPEP
LOC100093631
LOC100128573
LOC100129216
LOC100130093
LOC100130357
LOC100130950
LOC100130987
LOC100131060
LOC100131089
LOC100131208
LOC100131434
LOC100131551
LOC100131564
LOC100132077
LOC100132247
LOC100133315
LOC100144603
LOC100170939
LOC100271836
LOC100286793
LOC100287015
LOC100288079
LOC100288432
LOC100289230
LOC100293534
LOC100294362
LOC100499183
LOC100505474
LOC100505549
LOC100505622
LOC100505658
LOC100505702
LOC100505875
LOC100505876
LOC100506023
LOC100506085
LOC100506178
LOC100506229
LOC100506233
LOC100506469
LOC100506585
LOC100506746
LOC100506801
LOC100506804
LOC100506990
LOC100507091
LOC100507194
LOC100507254
LOC100507331
LOC100507346
LOC100507463
LOC100507501
LOC100507605
LOC100630923
LOC100653515
LOC145663
LOC150568
LOC151484
LOC152225
LOC152742
LOC153684
LOC154761
LOC201617
LOC219731
LOC254099
LOC254100
LOC254128
LOC256021
LOC257358
LOC283050
LOC283663
LOC283710
LOC284581
LOC284632
LOC284648
LOC285033
LOC285441
LOC285626
LOC285627
LOC285740
LOC285972
LOC286467
LOC338799
LOC339505
LOC339529
LOC339622
LOC339862
LOC344967
LOC348761
LOC374443
LOC387895
LOC388813
LOC389247
LOC399715
LOC400657
LOC400958
LOC439950
LOC440335
LOC440356
LOC440704
LOC441204
LOC441454
LOC541471
LOC550643
LOC554206
LOC643201
LOC643339
LOC643542
LOC644961
LOC645638
LOC646762
LOC647323
LOC648691
LOC648987
LOC649133
LOC653486
LOC653513
LOC653653
LOC653786
LOC727924
LOC728431
LOC728558
LOC728606
LOC728613
LOC728730
LOC728855
LOC728875
LOC729013
LOC729683
LOC730091
LOC731275
LOC731424
LONRF3
LOXL2
LPCAT1
LPCAT3
LPHN3
LPIN1
LPIN2
LPP
LPXN
LRG1
LRIG1
LRMP
LRP4
LRP5
LRRC2
LRRC20
LRRC24
LRRC25
LRRC27
LRRC32
LRRC33
LRRC36
LRRC37A
LRRC4C
LRRC61
LRRC70
LRRC8B
LRRC8C
LRRK1
LRRK2
LRRTM2
LRRTM4
LSAMP
LSG1
LSP1
LSR
LST1
LTA
LTBP1
LTBP2
LUZP6
LY75
LY75-CD302
LY86-AS1
LY96
LYL1
LYN
LYPLA1
LYPLAL1
LYRM1
LYRM5
LYSMD2
MAB21L1
MACROD2
MAD1L1
MAD2L2
MAFA
MAFF
MAGI3
MAGIX
MALAT1
MALT1
MAMDC2
MAML2
MAML3
MAN1A1
MAN2A1
MAN2A2
MAP1LC3B2
MAP2K3
MAP2K4
MAP2K5
MAP2K6
MAP3K1
MAP3K12
MAP3K14
MAP3K5
MAP3K6
MAP3K8
MAP4K1
MAPK15
MAPKAP1
MAPKAPK2
MAPKAPK3
2018-03-01
MAST3
MATK
MBD1
MBNL1
MBP
MBTPS1
MCF2L
MCL1
MCM5
MCOLN2
MCOLN3
MCPH1
MCTP1
MCTP2
MDFIC
MDGA2
MDK
MDM4
MED12L
MED13L
MED16
MED26
MED27
MED29
MEF2B
MEF2BNB-MEF2B
MEF2C
MEFV
MEGF6
MEIG1
MEIS2
MEMO1
MET
METAP1D
METTL20
METTL8
METTL9
MFAP5
MFHAS1
MFI2
MFNG
MFSD7
MGAT1
MGAT3
MGC39372
MGC72080
MGRN1
MGST2
MIA
MIA-RAB4B
MIAT
MIB1
MICAL3
MID1
MIDN
MIIP
MINA
MIR1206
MIR1207
MIR1208
MIR1237
MIR1244-1
MIR1244-2
MIR1244-3
MIR1245A
MIR1245B
MIR1304
MIR132
MIR141
MIR142
MIR146B
MIR155
MIR155HG
MIR193B
MIR196A2
MIR200C
MIR21
MIR212
MIR219-1
MIR22
MIR223
MIR22HG
MIR2861
MIR301A
MIR3064
MIR3134
MIR3142
MIR3143
MIR3153
MIR3188
MIR3190
MIR3191
MIR339
MIR3648
MIR3652
MIR365A
MIR3687
MIR3925
MIR3945
MIR3960
MIR4257
MIR4322
MIR4420
MIR4426
MIR4437
MIR4457
MIR4470
MIR4479
MIR4513
MIR4515
MIR4522
MIR4526
MIR4530
MIR4645
MIR4655
MIR4659B
MIR4668
MIR4677
MIR4681
MIR4688
MIR4714
MIR4715
MIR4724
MIR4730
MIR4734
MIR4736
MIR4738
MIR4750
MIR4751
MIR4781
MIR4785
MIR483
MIR492
MIR5009
MIR5047
MIR5092
MIR5196
MIR548AN
MIR548AV
MIR548B
MIR548F5
MIR548G
MIR548H4
MIR548Q
MIR550A1
MIR550A2
MIR550A3
MIR5684
MIR5694
MIR570
MIR5700
MIR5703
MIR601
MIR602
MIR604
MIR612
MIR641
MIR92B
MIR938
MIRLET7I
MITD1
MKL1
MLF1IP
MLIP
MLK7-AS1
MLL
MLL4
MLLT1
MLLT6
MLX
MMD
MMP20
MMP23A
MMP25
MNDA
MOB1A
MOB1B
MOB2
MOB3A
MOB3B
MOCOS
MON1B
MORF4L1
MPDZ
MPEG1
MPHOSPH8
MPRIP
MPV17L2
MRAS
MRC1
MRPL30
MRPL45P2
MRPS27
MRPS31
MS4A1
MS4A14
MS4A6A
MS4A7
MSGN1
MSH3
MSI2
MSRB1
[truncated: 1,457 more rows]

## Sheet: Table S1C
STAT3 ChIP binding peaks (21,548)
Chromosome	Start	End	-10*LOG10(pvalue)
chr1	9983	10307	149.37
chr1	11147	11337	61.73
chr1	29149	29449	88.78
chr1	713781	714424	227.88
chr1	762731	763171	74.08
chr1	801086	801346	62.88
chr1	824934	825227	67.4
chr1	948756	948973	56.02
chr1	1057599	1057775	67.31
chr1	1079517	1079829	107.39
chr1	1107226	1107440	72.91
chr1	1136825	1137047	66.16
chr1	1310502	1311128	404.08
chr1	1342496	1342831	85.8
chr1	1440891	1441170	54.63
chr1	1447204	1447566	59.82
chr1	1510176	1510502	81.67
chr1	1590263	1591000	220.31
chr1	1609127	1609526	141.26
chr1	1623700	1625000	556.9
chr1	1655646	1656300	457.21
chr1	1676550	1676849	77.98
chr1	1676948	1677232	97.93
chr1	1677271	1677551	68.8
chr1	1677730	1678259	114.7
chr1	1707160	1707386	57.5
chr1	1710212	1710734	300.74
chr1	1711693	1712192	219.15
chr1	1714193	1714439	69.99
chr1	1765070	1765276	51.18
chr1	1796122	1796430	66.06
chr1	1822491	1822684	72.57
chr1	2043961	2044250	134.2
chr1	2126614	2126850	72.03
chr1	2158951	2159106	63.01
chr1	2178127	2178436	109.88
chr1	2186750	2187044	68.11
chr1	2187311	2187652	67.73
chr1	2222157	2222438	107.33
chr1	2231703	2232272	248.1
chr1	2232370	2232945	323.75
chr1	2323184	2323366	65.89
chr1	2460545	2460709	60.83
chr1	2478343	2478622	147.26
chr1	2479152	2479416	66.55
chr1	2479444	2479706	132.05
chr1	2480093	2480548	173.8
chr1	2487401	2487671	73.26
chr1	2509714	2510128	213.47
chr1	2513196	2513503	78.15
chr1	2516872	2517346	129.38
chr1	2583594	2583936	151.42
chr1	2591367	2591599	91.22
chr1	2596038	2596369	53.92
chr1	2598760	2599029	55.74
chr1	2600690	2600909	52.26
chr1	2605042	2605246	61.09
chr1	2629075	2629376	81.18
chr1	2870224	2870943	250.17
chr1	3582630	3582903	81.89
chr1	3713004	3713291	124.92
chr1	3773720	3774142	136.7
chr1	3816828	3817643	389.78
chr1	4067066	4067439	129.38
chr1	4067551	4068139	442.92
chr1	4087534	4088011	486.27
chr1	6015046	6015313	66.9
chr1	6086161	6086493	145.27
chr1	6259530	6260078	120.3
chr1	6453971	6454193	66.16
chr1	6614552	6614804	103.41
chr1	6663530	6663731	61.71
chr1	6672853	6673074	66.36
chr1	6761833	6762000	51.12
chr1	6844458	6844777	145.5
chr1	7727697	7727891	54.43
chr1	8014348	8014668	128.74
chr1	8021376	8021891	226.97
chr1	8455445	8455987	220.24
chr1	8484504	8485020	156.48
chr1	8487477	8488118	260.71
chr1	8491192	8491404	64.84
chr1	8556105	8556354	66.11
chr1	8585691	8586203	130.71
chr1	8621076	8621410	67.4
chr1	8749534	8749951	107.08
chr1	8761169	8761965	383.05
chr1	8772692	8773077	99.94
chr1	8938557	8938887	85.84
chr1	9129535	9130110	538.92
chr1	9135147	9135407	161.53
chr1	9136302	9136589	71.77
chr1	9349084	9349411	92.75
chr1	9485777	9486872	751.61
chr1	9488735	9489336	146.57
chr1	9686222	9686570	215.19
chr1	9687085	9687348	67.01
chr1	9689541	9690101	284.04
chr1	9712408	9712875	289.55
chr1	9714603	9714864	54.27
chr1	9714892	9715724	353.8
chr1	9777628	9778028	232.99
chr1	9785179	9785351	59
chr1	9847788	9848038	87.33
chr1	9970937	9971277	73
chr1	10003190	10003726	191.81
chr1	10010331	10010669	71.46
chr1	10010804	10011344	118.06
chr1	10448207	10448387	51.81
chr1	10458726	10459226	122.22
chr1	10488181	10488405	65.61
chr1	10490389	10490636	63.89
chr1	10532439	10532845	118.21
chr1	10554903	10555216	77.98
chr1	11072633	11072798	59.61
chr1	11097806	11097971	50.61
chr1	11159696	11159982	64.99
chr1	11333362	11333561	80.53
chr1	11333571	11333726	63.01
chr1	11341071	11341514	129.01
chr1	11435827	11436042	58.92
chr1	11467444	11467663	75.73
chr1	11779853	11780079	74.71
chr1	11790424	11790711	96.32
chr1	11796408	11796575	51.12
chr1	11865883	11866082	70.91
chr1	11874984	11875676	298.29
chr1	11967656	11970333	3100
chr1	12079171	12079477	78.36
chr1	12192983	12193531	222.13
chr1	12209284	12209669	99.29
chr1	12212012	12212498	276.12
chr1	12213170	12213637	131.03
chr1	12221917	12222337	148.06
chr1	12270644	12270979	145.04
chr1	12404736	12405023	87.74
chr1	12446205	12446600	166.28
chr1	12495703	12496064	81.96
chr1	12533186	12533814	206.4
chr1	12570505	12570696	63.85
chr1	13968983	13969623	279.05
chr1	13992229	13992570	111.09
chr1	13994131	13994886	220.24
chr1	14027063	14027243	51.67
chr1	14027499	14028416	419.03
chr1	14029269	14029899	96.76
chr1	14052334	14052724	105.84
chr1	14056902	14057965	855.37
chr1	14075522	14075784	50.28
chr1	14075800	14076021	51.5
chr1	15066029	15066284	85.77
chr1	15852975	15853604	244.42
chr1	15890716	15891126	65.62
chr1	15898128	15898632	110.28
chr1	15930144	15930374	58.73
chr1	16008470	16008917	167.5
chr1	16023431	16024036	282.56
chr1	16142056	16142318	93.3
chr1	16160723	16161542	224.44
chr1	16162141	16162764	164.99
chr1	16163449	16163941	124.52
chr1	16212750	16213116	119.44
chr1	16291579	16292064	59.75
chr1	16292376	16293169	377.28
chr1	16302493	16302777	152.63
chr1	16693439	16693932	254.38
chr1	16694167	16694486	132.26
chr1	16767041	16767311	85.9
chr1	16839436	16841551	3100
chr1	16867008	16867456	135.74
chr1	16939767	16940292	84.07
chr1	16947585	16947845	69.4
chr1	16970966	16971468	336.79
chr1	16985558	16985763	85.39
chr1	16991677	16991873	57.07
chr1	16991984	16994070	3100
chr1	17001381	17001995	164.24
chr1	17027687	17027938	66.49
chr1	17036267	17036570	54.22
chr1	17058817	17059278	163.19
chr1	17066360	17068472	3100
chr1	17193508	17194024	119.26
chr1	17215458	17215694	54.57
chr1	17215753	17216225	109.74
chr1	17222194	17223943	3100
chr1	17230249	17232514	1618.97
chr1	17454918	17455136	58.34
chr1	17533630	17533821	82.6
chr1	17764958	17765182	74.61
chr1	17765939	17766185	62.89
chr1	19253197	19253486	105.39
chr1	19254284	19254545	82.9
chr1	19536729	19537154	97.3
chr1	19577890	19578188	69.4
chr1	19640773	19641040	92.14
chr1	19642038	19642309	68.37
chr1	19717474	19717768	163.18
chr1	19789560	19790032	61.9
chr1	19795873	19796141	73.71
chr1	19803483	19803710	118.66
chr1	19812372	19812650	55.74
chr1	19832293	19832551	72.45
chr1	19923204	19923703	158.81
chr1	19980423	19980564	56.97
chr1	20208668	20209059	171.86
chr1	20399855	20400011	61.72
chr1	20404655	20405276	368.78
chr1	20498067	20498297	103.94
chr1	20539359	20539677	105.95
chr1	20987724	20988072	54.22
chr1	21005194	21005479	79.47
chr1	21059674	21059890	72.42
chr1	21113364	21113588	50.47
chr1	21291323	21291589	50.96
chr1	21348821	21349371	115.09
chr1	21501747	21502227	129.38
chr1	21503099	21503380	56.74
chr1	21580520	21580738	93.27
chr1	21617054	21617546	147.62
chr1	21619528	21619917	72.72
chr1	21620044	21621784	704.15
chr1	21651060	21651608	206.12
chr1	21660579	21660995	77.35
chr1	21691606	21691962	79.03
chr1	21844657	21844913	75.22
chr1	22109603	22110286	153.88
chr1	22351735	22352945	386.91
chr1	22366221	22366660	115.53
chr1	22378852	22379315	94.57
chr1	22445603	22445810	69.35
chr1	22778232	22778655	203.65
chr1	23345647	23346057	268.83
chr1	23670690	23671161	204.91
chr1	23688665	23688870	59.77
chr1	23694682	23695013	100.3
chr1	23866308	23866670	205.82
chr1	23885742	23886459	297.02
chr1	23893682	23894095	460.8
chr1	23900633	23900980	101.1
chr1	23903705	23904177	280.98
chr1	23917901	23918591	248.89
chr1	23919747	23919976	55.45
chr1	23921432	23921717	76.28
chr1	23945878	23946564	258.97
chr1	23950913	23951339	352.56
chr1	23963974	23964232	77.98
chr1	24018117	24018524	119.55
chr1	24054968	24055372	136.49
chr1	24127168	24127607	300.86
chr1	24151723	24151999	80.73
chr1	24194834	24195068	63.39
chr1	24214549	24215190	145.83
chr1	24235347	24235688	88.25
chr1	24236762	24236968	61.87
chr1	24237439	24237839	89.99
chr1	24239704	24240324	273.26
chr1	24285362	24285836	358.59
chr1	24306728	24307143	208.72
chr1	24515924	24517139	1012.33
chr1	24517258	24518060	413.73
chr1	24518353	24518766	199.69
chr1	24741927	24742462	113.4
chr1	24814736	24814914	51.67
chr1	24861505	24861861	136.66
chr1	24862878	24863451	215.66
chr1	24969285	24969801	161.7
chr1	25059791	25060142	296.15
chr1	25071376	25071798	108.97
chr1	25074763	25075212	112.91
chr1	25075226	25075601	65.62
chr1	25157212	25157535	85.16
chr1	25174458	25174847	166.11
chr1	25255226	25255623	83
chr1	25256664	25257165	170.54
chr1	25260973	25261198	65.55
chr1	25281532	25282086	307.63
chr1	25283384	25283909	280.98
chr1	25291410	25291576	51.33
chr1	25291646	25291957	100.34
chr1	25314884	25315018	57.81
chr1	25348907	25349808	441.83
chr1	25357381	25357662	114.51
chr1	25358148	25358465	141.92
chr1	25358564	25359169	218.6
chr1	25558912	25559228	315.32
chr1	25566253	25566748	156.14
chr1	25573533	25574189	414.28
chr1	25594272	25594492	97.7
chr1	25664554	25664721	90.68
chr1	25876193	25876540	166.36
chr1	26101293	26101616	115.78
chr1	26297843	26298161	77.78
chr1	26324258	26325036	480.76
chr1	26438205	26438508	74.51
chr1	26453043	26453266	54.08
chr1	26560840	26561042	54.98
chr1	26602654	26603037	120.36
chr1	26606335	26606637	92.49
chr1	26611168	26611732	240.15
chr1	26613514	26614246	413.11
chr1	26615143	26616591	1055.17
chr1	26633064	26633238	80
chr1	26641924	26642260	162.86
chr1	26644298	26644579	101.83
chr1	26645179	26645541	107.16
chr1	26645741	26646117	78.74
chr1	26646130	26646419	86.93
chr1	26648009	26648405	101.06
chr1	26758588	26759008	134.47
chr1	26798811	26799206	336.46
chr1	26868299	26869086	342.19
chr1	26869433	26869687	73.07
chr1	26946778	26948062	692.93
chr1	26954421	26954861	143.72
chr1	27018665	27019357	344.8
chr1	27019428	27019871	199.52
chr1	27021982	27022323	148.04
chr1	27070363	27071016	599.76
chr1	27115758	27115960	75.42
chr1	27147187	27147649	254.4
chr1	27160092	27160366	208.24
chr1	27192430	27192735	81.44
chr1	27328321	27328668	100.7
chr1	27433164	27433311	55.52
chr1	27438658	27438859	69.46
chr1	27481510	27481901	166.07
chr1	27488072	27488558	230.89
chr1	27560930	27561269	159.47
chr1	27579141	27579459	159.53
chr1	27648460	27649013	202.28
chr1	27666832	27667205	94.05
chr1	27667983	27668601	238.62
chr1	27669830	27670207	96.32
chr1	27696250	27696606	108.37
chr1	27729915	27730294	130.18
chr1	27762391	27762733	77.78
chr1	27816565	27816731	57.98
chr1	27816966	27817229	58.06
chr1	27935171	27935714	145.39
chr1	27951711	27952064	91.02
chr1	27953073	27953304	60.43
chr1	27958087	27958441	93.49
chr1	27959335	27959703	99.84
chr1	27963100	27963410	74.31
chr1	27986193	27986453	75.57
chr1	27989598	27990031	136.81
chr1	27998617	27998983	103.8
chr1	28052259	28052450	73.88
chr1	28099152	28099671	115.02
chr1	28157066	28157625	184.56
chr1	28184652	28184943	123.84
chr1	28189612	28189853	86.91
chr1	28201734	28202089	140.38
chr1	28218039	28218423	153.08
chr1	28241050	28241655	107.23
chr1	28306258	28306405	50.53
chr1	28382803	28383103	66.63
chr1	28414982	28415394	157.25
chr1	28417805	28418011	55.74
chr1	28495799	28496179	63.4
chr1	28499063	28499881	920.47
chr1	28562350	28562792	87.79
chr1	28573021	28573453	79.81
chr1	28653902	28654258	71.07
chr1	28655219	28655922	555.36
chr1	28695907	28696294	50.77
chr1	28832093	28833154	559.79
chr1	28836354	28837105	186.62
chr1	28837388	28837707	106.85
chr1	28837754	28838088	67.4
chr1	28844554	28844810	61.08
chr1	28879263	28879768	146.26
chr1	28908234	28908589	83.12
chr1	28913697	28913928	55.69
chr1	28969312	28970633	548.09
chr1	28974628	28975947	3147.31
chr1	28986536	28986694	52.09
chr1	28996137	28996556	66.24
chr1	29063118	29063589	248.71
chr1	29111707	29111877	58.28
chr1	29211438	29211788	155.62
chr1	29253279	29253736	291.47
chr1	29312959	29313208	58.87
chr1	29508333	29508698	147.62
chr1	29557324	29557586	75.43
chr1	31192056	31192334	69.11
chr1	31216332	31216985	103.82
chr1	31223610	31224123	152.95
chr1	31226421	31228163	1304.13
chr1	31228973	31229979	401.74
chr1	31229992	31230701	239.12
chr1	31235522	31235920	132.44
chr1	31252423	31252864	137
chr1	31253181	31253737	156.36
chr1	31263721	31264016	142.44
chr1	31354229	31354424	62.98
chr1	31448984	31449281	72.65
chr1	31501015	31501307	87.71
chr1	31538291	31538889	267.5
chr1	31769561	31769909	69.4
chr1	31896247	31896527	54.24
chr1	32071376	32071854	439.6
chr1	32250505	32250681	58.12
chr1	32254864	32255090	65.35
chr1	32293062	32293257	106.21
chr1	32354778	32355242	163.22
chr1	32402325	32402552	60.85
chr1	32471135	32471413	57.29
chr1	32479104	32479454	123.85
chr1	32538305	32538772	178.21
chr1	32547665	32547951	109.89
chr1	32573398	32573701	79.03
chr1	32645425	32645577	60.83
chr1	32666810	32666998	50.34
chr1	32673965	32674240	99.35
chr1	32687693	32688085	79.4
chr1	32706010	32706184	67.79
chr1	32715426	32716145	332.01
chr1	32757711	32758114	135.95
chr1	32785678	32786033	55.98
chr1	32800833	32801093	76.47
chr1	32801749	32801921	119.76
chr1	32805154	32805399	88.07
chr1	32837797	32838111	92
chr1	32859940	32860134	57.24
chr1	33115788	33116843	462.8
chr1	33264576	33264914	135.82
chr1	33282663	33283230	173.8
chr1	33284487	33284767	104.65
chr1	33288021	33288369	69.4
chr1	33430239	33430553	99.68
chr1	33446162	33446410	75.84
chr1	33446688	33447219	290.05
chr1	33457969	33458522	163.71
chr1	33502408	33502792	144.93
chr1	33592569	33593431	655.2
chr1	33722483	33722752	82.72
chr1	33764309	33764518	51.64
chr1	33926684	33927163	161.3
chr1	35325273	35325657	166.71
chr1	35331888	35332233	143.9
chr1	35384837	35385040	61.3
chr1	35497400	35497980	130.46
chr1	35544851	35545210	171.86
chr1	35658648	35658987	104.05
chr1	35734081	35734381	122.38
chr1	36022948	36023213	73.4
chr1	36023293	36023473	65.21
chr1	36106999	36107354	92.75
chr1	36359707	36360135	152.2
chr1	36554274	36554642	176.17
chr1	36589000	36589247	106.52
chr1	36615059	36615601	230.33
chr1	36626556	36626880	102.42
chr1	36653828	36654081	67.89
chr1	36689336	36689969	94.17
chr1	36689972	36690325	100.02
chr1	36698285	36698532	85.9
chr1	36825153	36825363	59.89
chr1	36825489	36825745	68.05
chr1	36837076	36837227	50.88
chr1	36839390	36839722	111.38
chr1	36851822	36852506	254.59
chr1	36855927	36856389	188.1
chr1	36886404	36886693	94.05
chr1	36916069	36916289	68.37
chr1	36929890	36930231	119.77
chr1	37754392	37755076	357.07
chr1	37942792	37943354	213.47
chr1	37945164	37945519	126.64
chr1	38061460	38061642	56.84
chr1	38155981	38156397	142.42
chr1	38157859	38158275	133.79
chr1	38366921	38367080	52.81
chr1	38388409	38388890	206
chr1	38455517	38456034	445.09
chr1	38478046	38478418	60.23
chr1	38940324	38941432	582.73
chr1	38948160	38948427	55.74
chr1	39025190	39025502	127.94
chr1	39325516	39325694	59.38
chr1	39339061	39339376	78.1
chr1	39491834	39492088	62.89
chr1	39568284	39568999	241.83
chr1	39649431	39649885	146.06
chr1	39657725	39658073	116.52
chr1	39662586	39662909	145.92
chr1	39696503	39696879	93.67
chr1	39735343	39735819	223.2
chr1	39864401	39864578	56.62
chr1	39991537	39991763	59.61
chr1	40042271	40042538	92.14
chr1	40426336	40426670	85.77
chr1	40468906	40469137	68.93
chr1	40505582	40505900	59.89
chr1	40505988	40506550	142.82
chr1	40525173	40525418	58.18
chr1	40530528	40531094	326.3
chr1	40619141	40619636	270.84
chr1	40626778	40627090	104.05
chr1	40723261	40723999	578.81
chr1	40778213	40778531	91.08
chr1	40781017	40781323	198.64
chr1	40804423	40804706	106.75
chr1	40829394	40829696	55.93
chr1	40840007	40840711	419.83
chr1	40847176	40847686	111.76
chr1	40851041	40852252	746.96
chr1	40857254	40857693	56.28
chr1	40915434	40915787	70.52
chr1	40916473	40916797	70.3
chr1	40928393	40929211	236.29
chr1	40974229	40974496	160.36
chr1	40996916	40997507	111.76
chr1	41134527	41134917	99.87
chr1	41157174	41157666	190.62
chr1	41157687	41157984	56.52
chr1	41174647	41175125	72.65
chr1	41178756	41179090	79
chr1	41445375	41445570	72.1
chr1	41984286	41984541	51.96
chr1	42039781	42040163	71.67
chr1	42088910	42089140	58.09
chr1	42107095	42107424	105.33
chr1	42193094	42193465	134.09
chr1	42194373	42194714	126.2
chr1	42210807	42211062	79.47
chr1	42216785	42217327	167.15
chr1	42268581	42268872	66.6
chr1	42277189	42277418	64.75
chr1	42800935	42801219	166.36
chr1	42921524	42922415	198.53
chr1	42928611	42929031	73.15
chr1	43123758	43124226	128.25
chr1	43147656	43147978	85.8
chr1	43174801	43174879	118.17
chr1	43282484	43282714	83.4
chr1	43379089	43379302	70.31
chr1	43389601	43390442	279.39
chr1	43396985	43397289	81.9
chr1	43397530	43398185	158.82
chr1	43400937	43401303	166.92
chr1	43418181	43418560	154.1
chr1	43424352	43424660	108.37
chr1	43539275	43539574	128.74
chr1	43686830	43687328	197.05
chr1	43705163	43705489	153.99
chr1	43824442	43824627	50.79
chr1	43833835	43834184	76.03
chr1	43834192	43834346	92.23
chr1	44115310	44115856	140.62
chr1	44412187	44412674	136.7
chr1	44678856	44679262	239.52
chr1	45097524	45097715	51.67
chr1	45158911	45159113	50.53
chr1	45160581	45160963	111.3
chr1	45163817	45164221	122.44
chr1	45186825	45188006	1772.67
chr1	45189108	45189475	136.7
chr1	45195047	45195207	51.66
chr1	45196124	45197304	1205.12
chr1	45205227	45205496	53.09
chr1	45241096	45241425	155.81
chr1	45265427	45266028	131.57
chr1	45273333	45273968	205.57
chr1	45275194	45275572	185.23
chr1	45276027	45276407	108.36
chr1	45279459	45279673	57.96
chr1	45285097	45286106	1243.26
chr1	45452156	45452463	90.63
chr1	45477603	45477982	136.49
chr1	45518696	45518892	94.54
chr1	45768954	45769351	127.91
chr1	45769599	45769882	81.12
chr1	45805350	45805644	77.7
chr1	45805675	45805856	57.05
chr1	45859299	45860479	697.6
chr1	45878393	45878928	125.17
chr1	45965598	45966131	223.22
chr1	45987358	45987819	285.65
chr1	46009615	46009867	85.8
chr1	46016306	46016788	125.47
chr1	46152827	46153160	112.04
chr1	46153539	46153978	71.52
chr1	46215934	46216642	266.16
chr1	46509107	46509731	368.62
chr1	46598527	46598726	51.54
chr1	46713180	46713475	152.56
chr1	46769191	46769431	54.27
chr1	46806093	46806507	122.46
chr1	47069745	47070099	145.72
chr1	47184881	47185109	82.84
chr1	47779878	47780251	118.21
chr1	47780286	47780458	68.29
chr1	48693389	48693585	81.3
chr1	49215799	49216218	242.06
chr1	49233711	49234002	59.82
chr1	49259474	49260030	326.75
chr1	51190303	51190614	54.22
chr1	51425717	51426184	118.21
chr1	51700471	51701016	151.91
chr1	51956151	51956637	158.69
chr1	51966939	51967298	112.29
chr1	51970594	51971078	117.51
chr1	51985074	51985345	55.61
chr1	52035974	52036268	111
chr1	52344408	52345077	323.81
chr1	52499354	52499597	74.37
chr1	52520567	52521061	251.17
chr1	52521728	52521937	52.82
chr1	52705374	52705671	96.11
chr1	52831739	52831958	83.55
chr1	52870004	52870593	172.4
chr1	53015270	53015511	63.53
chr1	53017231	53017534	52.19
chr1	53018297	53018610	87.14
chr1	53099630	53100170	117.37
chr1	53102201	53103598	979.39
chr1	53106979	53107331	92.94
chr1	53124450	53124901	197.09
chr1	53124952	53125477	265.33
chr1	53151853	53152193	188.9
chr1	53168828	53169119	54.55
chr1	53238040	53238218	52.22
chr1	53387296	53387476	57.26
chr1	53480404	53480755	150.41
chr1	53662177	53662623	122.22
chr1	53685853	53686285	114.61
chr1	53704058	53704496	110.61
chr1	53791711	53791946	66.21
chr1	53833759	53834044	69.92
chr1	54303901	54304406	204.91
chr1	54355330	54355606	76.62
chr1	54411086	54411417	96.09
chr1	54518768	54519448	445.11
chr1	54873219	54873656	138.39
chr1	54953805	54953984	66.59
chr1	54955156	54955326	50.51
chr1	55181329	55181627	75.43
chr1	55606183	55606493	54.22
chr1	55680995	55681286	83.49
chr1	55681290	55681644	64.19
chr1	55683116	55683683	165.92
chr1	55725778	55726306	221.87
chr1	55742948	55743524	248.02
chr1	55753966	55754256	154.11
chr1	56527570	56527762	54.82
chr1	56890400	56890598	51.67
chr1	56890928	56891121	50.9
chr1	56938551	56938855	113.02
chr1	56982140	56982346	56.59
chr1	56991209	56991482	75.27
chr1	56992378	56992963	147.35
chr1	57050687	57050855	51.97
chr1	59012246	59012650	211.35
chr1	59205594	59205909	60.71
chr1	59239790	59240016	54.25
chr1	59248755	59249183	52.31
chr1	59249265	59251234	860.76
chr1	59271516	59272175	359.47
chr1	59280940	59281418	117.15
chr1	59281715	59282360	336.9
chr1	59349572	59349866	77.36
chr1	59433966	59434291	133.11
chr1	59434295	59434704	163.07
chr1	59473454	59474128	393.06
chr1	59485845	59486200	94.55
chr1	59537889	59538299	101.99
chr1	59732033	59732810	668.32
chr1	59738143	59738667	423.03
chr1	59758310	59758535	53.67
chr1	59762435	59762912	194.51
chr1	59972548	59972999	89.44
chr1	60026539	60027163	317.65
chr1	60036157	60036522	286.98
chr1	60162394	60162692	53.16
chr1	60164990	60165217	54.27
chr1	60910996	60911162	51.33
chr1	61542451	61543191	181.94
chr1	61919090	61919325	51.67
chr1	62190702	62190983	54.04
chr1	62901756	62902761	349.44
chr1	63079216	63079385	57.19
chr1	63249282	63250010	326.37
chr1	63261682	63262287	140.36
chr1	63266069	63266986	415.25
chr1	63276597	63276947	132.11
chr1	63988705	63989549	309.72
chr1	64239366	64239801	85.8
chr1	64293975	64294423	243.95
chr1	64297905	64298052	50.91
chr1	64302775	64302989	55.03
chr1	64356485	64357202	179.02
chr1	64358495	64359109	278.52
chr1	65329689	65330339	447.98
chr1	65422400	65422967	104.54
chr1	65426402	65426833	77.26
chr1	65532627	65532837	68.93
chr1	65533272	65533665	112.92
chr1	66719077	66719359	135.69
chr1	66736893	66737379	109.04
chr1	66747885	66748537	258.09
chr1	66749254	66749763	101.06
chr1	66796351	66796802	317.05
chr1	66797279	66798502	451.25
chr1	66798571	66800225	437.83
chr1	66800299	66800538	56.77
chr1	66800628	66801110	90.13
chr1	66801123	66802642	1414.59
chr1	66815660	66816252	195.16
chr1	66836925	66837284	85.46
chr1	66839886	66841111	756.1
chr1	66845928	66846486	508.41
chr1	66862889	66863239	60.23
chr1	66867748	66868374	383.6
chr1	66877031	66877362	96.88
chr1	66904692	66905022	92.16
chr1	66911154	66911512	81.52
chr1	66911999	66912466	165.83
chr1	67114576	67114932	123.08
chr1	67390773	67391098	71.42
chr1	67395638	67395909	69.6
chr1	67395929	67396187	52.61
chr1	67576071	67576429	53.38
chr1	67578118	67578535	123.12
chr1	67804251	67804655	189.02
chr1	67895871	67896459	187.19
chr1	67896470	67896987	137.05
chr1	67899658	67899890	64.73
chr1	68202109	68202381	77.98
chr1	68626609	68626872	59.8
chr1	70671105	70671809	206.49
chr1	70686994	70687409	52.52
chr1	70820330	70820545	110.73
chr1	70876652	70876947	61.19
chr1	71546624	71547205	177.24
chr1	74663802	74664098	59.89
chr1	75118524	75118768	115.31
chr1	75198754	75199103	165.25
chr1	76251668	76252465	200.58
chr1	76540085	76540326	183.38
chr1	76541481	76541981	350.23
chr1	76619891	76620100	59.61
chr1	76684712	76685509	287.28
chr1	77684870	77685315	83.12
chr1	77745654	77745886	58.2
chr1	77897041	77897233	51.97
chr1	78006159	78006444	88.16
chr1	78148178	78148746	219.75
chr1	78148961	78149353	83.28
chr1	78443935	78445319	335.82
chr1	78469984	78470733	166.23
chr1	81105401	81105823	132.21
chr1	83937055	83937241	50.76
chr1	83945532	83945789	63.47
chr1	84737348	84737579	55.69
chr1	84907911	84908250	139.37
chr1	84944773	84945248	58.22
chr1	84971826	84972299	146
chr1	84972310	84972489	68.65
chr1	85039572	85040191	274.84
chr1	85320158	85320404	55.14
chr1	85742067	85742486	77.78
chr1	85763652	85764189	184.67
chr1	85800674	85801019	184.16
chr1	86174013	86174362	72.46
chr1	87082531	87082972	343
chr1	87169607	87170589	242.51
chr1	87324293	87324529	59.94
chr1	87331985	87332315	83.57
chr1	87379688	87380082	94.9
chr1	87527366	87527812	63.01
chr1	87793878	87794328	62.86
chr1	88278716	88278981	83.81
chr1	88292497	88292633	56.67
chr1	88657445	88657924	162.61
chr1	89149334	89150112	315.33
chr1	89356932	89357493	377.07
chr1	89546612	89546992	65.74
chr1	89591668	89591963	53.82
chr1	89664463	89664867	150.99
chr1	89666157	89667212	163.52
chr1	89722813	89723070	59.12
chr1	89823907	89824107	70.91
chr1	89989603	89990097	125.47
chr1	90135668	90136127	249.67
chr1	90146703	90146951	68.01
chr1	90158263	90158668	85.68
chr1	90185025	90185452	183.66
chr1	90270211	90270540	85.8
chr1	90281259	90281533	67.54
chr1	90286395	90286599	78.15
chr1	90287199	90287602	111.3
chr1	90321230	90321646	271.24
chr1	91487832	91488078	51.89
chr1	91520337	91520648	84.62
chr1	91528995	91529422	229.39
chr1	91852656	91853216	849.78
chr1	92764400	92764728	70.09
chr1	92951593	92951804	59.69
chr1	93002449	93002905	129.98
chr1	93003558	93003927	121.83
chr1	93205186	93205643	133.38
chr1	93250592	93251121	184.45
chr1	93297324	93297976	313.25
chr1	93324430	93324852	79.26
chr1	93416629	93417097	66.99
chr1	93419117	93419461	87.85
chr1	93425946	93426218	156.68
chr1	93427817	93428382	165.25
chr1	93440777	93441019	53.8
chr1	93441047	93441585	437.06
chr1	93443024	93443417	79.95
chr1	93459689	93459954	73.14
chr1	93470811	93471153	101.63
chr1	93499379	93499727	88.39
chr1	93544475	93544945	693.88
chr1	93645879	93646454	116.22
chr1	93646495	93647028	209.73
chr1	93810914	93811545	156.36
chr1	94158566	94158778	60.51
chr1	94158791	94159018	62.89
chr1	94169474	94170127	285.88
chr1	94173459	94173883	171.72
chr1	94215061	94215788	323.96
chr1	94309870	94310151	63.66
chr1	94311362	94312066	97.56
chr1	94312710	94313354	324.6
chr1	94316296	94316551	59.98
chr1	94344612	94345048	217.07
chr1	94375167	94375424	56.05
chr1	94883514	94883865	104.05
chr1	95258026	95258543	223.16
chr1	95320035	95320266	85.36
chr1	95428323	95428774	213.47
chr1	95444695	95445079	171.86
chr1	95508996	95509235	70.31
chr1	95538083	95538940	318.91
chr1	95642524	95642761	57.16
chr1	97377804	97378015	51.28
chr1	97629625	97630223	134.65
chr1	97927341	97927672	122.78
chr1	98386976	98387211	61.92
chr1	99336918	99337525	377.91
chr1	100259506	100259696	51.67
chr1	100512456	100512745	64.84
chr1	100598250	100598848	296.98
chr1	100650146	100650524	125.29
chr1	100715227	100715528	61.99
chr1	100731591	100732082	233.24
chr1	100816731	100817074	92.98
chr1	101361454	101361794	67.47
chr1	101491189	101491659	50.05
chr1	101577406	101578482	1029.68
chr1	101593294	101594212	372.82
chr1	101602187	101602780	226.29
chr1	101610526	101611354	282
chr1	101687525	101687831	50.67
chr1	101700768	101702625	1409.36
chr1	101702652	101703197	155.81
chr1	101703233	101703542	144.23
chr1	101704263	101704671	109.89
chr1	101712228	101712519	58.51
chr1	101713151	101714018	344.17
chr1	101725273	101725539	67.4
chr1	101753927	101754362	81.67
chr1	101758943	101759616	262.77
chr1	101774888	101775632	176.27
chr1	101873392	101873805	127.64
chr1	101873837	101874045	71.63
chr1	101901606	101902236	377.07
chr1	104068541	104068875	77.78
chr1	107599192	107599426	60.71
chr1	107993497	107994328	265.56
chr1	107994440	107994862	57.35
chr1	108092193	108092384	54.95
chr1	108324879	108325261	72.91
chr1	108338109	108338572	55.6
chr1	108345302	108345655	70.42
chr1	108346662	108347169	217.69
chr1	108371894	108372427	227.46
chr1	108383219	108383688	194.94
chr1	108404616	108405112	274.51
chr1	108415883	108416272	87.4
chr1	108439922	108440404	94.89
chr1	108477154	108477517	107.29
chr1	108478108	108478409	64.52
chr1	108479061	108479437	76.89
chr1	108506332	108507201	279.45
chr1	108584312	108584664	66.06
chr1	108586362	108586641	72.45
chr1	108617683	108618041	118.71
chr1	108668132	108668527	84.39
chr1	108743397	108743754	69.17
chr1	109099893	109100264	111.01
chr1	109102343	109102679	90.63
chr1	109127024	109127302	74.31
chr1	109189463	109189732	68.77
chr1	109203527	109204273	242.77
chr1	109234692	109235085	62.3
chr1	109288970	109289446	99.85
chr1	109405536	109406012	87.77
chr1	109505814	109506293	154.54
chr1	109584562	109584841	80.65
chr1	109618431	109618967	218.56
chr1	109632964	109633523	243.57
chr1	109642544	109643256	426.91
chr1	109850167	109850458	85.9
chr1	109934273	109934737	100.39
chr1	109968049	109968297	57.61
chr1	109969036	109969550	151.07
chr1	110026679	110026995	81.44
chr1	110036474	110036741	59.09
chr1	110090944	110091431	286.16
chr1	110162211	110162398	59.16
chr1	110230442	110230588	55.76
chr1	110316361	110316532	58.19
chr1	110319524	110319834	60.28
chr1	110359077	110359436	93.37
chr1	110429488	110429861	183.06
chr1	110448858	110449158	304.51
chr1	110527111	110527511	111.96
chr1	110554349	110555031	164.23
chr1	110576960	110577286	156.42
chr1	110786364	110786492	59.42
chr1	110880848	110881599	158.62
chr1	110881713	110882031	59.82
chr1	110927050	110928070	440.44
chr1	110950216	110950620	286.52
chr1	111177448	111177848	140.16
chr1	111215044	111215656	281.53
chr1	111329719	111330123	64.14
chr1	111330403	111330692	82.65
chr1	111415015	111416016	528.46
chr1	111418001	111418404	129.38
chr1	111422626	111423030	207.56
chr1	111449443	111449789	68.8
chr1	111453533	111453816	92.63
chr1	111505628	111507165	402.17
chr1	111670619	111671373	447
chr1	111675107	111675562	212.49
chr1	111682199	111682389	57.66
chr1	111682625	111682962	127.96
chr1	111735692	111735971	66.25
chr1	111746989	111747405	100.27
chr1	111748069	111748460	50.9
chr1	111758352	111759235	593.74
chr1	111762238	111762862	395.28
chr1	111764294	111764909	224.14
chr1	111942548	111942736	51.67
chr1	111948973	111949278	132.54
chr1	111991774	111992238	125.47
chr1	112013627	112014114	289.87
chr1	112019648	112019941	72.45
chr1	112048400	112048806	138.62
chr1	112050020	112050622	434.07
chr1	112050715	112051215	136.81
chr1	112135301	112135962	390.82
chr1	112139244	112139445	55.5
chr1	112145057	112145333	93.6
chr1	112158957	112159434	154.08
chr1	112257612	112257809	52.3
chr1	112289936	112290129	54.62
chr1	112298258	112298664	113.76
chr1	113008733	113009282	352.34
chr1	113161588	113162022	77.92
chr1	113162172	113162897	171.3
chr1	113164826	113165152	97.93
chr1	113243493	113243735	62.27
chr1	113384576	113384766	73.3
chr1	113615291	113615515	53.87
chr1	113615533	113616007	104.12
chr1	114301896	114302208	61.26
chr1	114354812	114355404	550.49
chr1	114401007	114401418	84.12
chr1	114402070	114402425	77.32
chr1	114414226	114414660	197.04
chr1	114447231	114448050	391.94
chr1	114889113	114889472	128.29
chr1	115025284	115025539	99.87
chr1	115053777	115054542	194.81
chr1	115124062	115124590	153.48
chr1	115259337	115259596	61.01
chr1	115300073	115300462	127.17
chr1	115300477	115300921	101.52
chr1	116518713	116518974	110.59
chr1	116915707	116915887	51.81
chr1	116961103	116961304	53.09
chr1	117047004	117047482	426.07
chr1	117057540	117058018	140.2
chr1	117082778	117083242	275.12
chr1	117099138	117099521	120.36
chr1	117100699	117100992	76.54
chr1	117602657	117602943	54.27
chr1	117909956	117910306	81.98
chr1	118077615	118077874	119.59
chr1	118148160	118148578	194.19
chr1	118148587	118148810	101.99
chr1	118148969	118149356	98.87
chr1	118149362	118149923	126.95
chr1	118149977	118150390	138.85
chr1	118158122	118158394	56.93
chr1	118196434	118197693	483.41
chr1	118198879	118199279	107.16
chr1	118206590	118207610	612.82
chr1	118213074	118213387	98.51
chr1	119682855	119683518	263.77
chr1	120558348	120559082	153.9
chr1	120589518	120589875	53.58
chr1	120608827	120609292	96.63
chr1	120611835	120612821	307.87
chr1	120628329	120628866	64.21
chr1	120630338	120630944	247.69
chr1	120634871	120635335	60.73
chr1	120636087	120636683	345.82
chr1	120641689	120642027	57.27
chr1	120643204	120643531	75.63
chr1	120653662	120654092	165.08
chr1	120659980	120660615	264.91
chr1	120664823	120665193	57.16
chr1	120666426	120666686	59.89
chr1	120685402	120685811	285.31
chr1	120688376	120688694	90.63
chr1	120751831	120752249	159.99
chr1	120753004	120753447	59.24
chr1	120759171	120759545	96.64
chr1	120784500	120785023	163.23
chr1	120790367	120790990	244.5
chr1	120798189	120798557	77.27
chr1	120838767	120839153	131.37
chr1	120904654	120904909	105.66
chr1	120905496	120905811	65.53
chr1	121200465	121200885	429.24
chr1	121258128	121258775	185.92
chr1	121351632	121353412	136.49
chr1	121353467	121355327	143.79
chr1	121391848	121392166	52.8
chr1	121393066	121393353	55.84
chr1	121415169	121415427	63.92
chr1	121445084	121445357	50.34
chr1	142540530	142541692	51.54
chr1	142637696	142637944	53.2
chr1	143279024	143279570	52.53
chr1	143283127	143283934	72.13
chr1	143646896	143647128	197.42
chr1	143672112	143672259	75.04
chr1	143672700	143672893	91.9
chr1	143673202	143673426	59.61
chr1	143673438	143673664	55.76
chr1	143682132	143682294	51.24
chr1	143686942	143687482	158.54
chr1	143742645	143743663	374.41
chr1	143745339	143745664	61.43
chr1	143913037	143913874	246.26
chr1	143950534	143950853	53.58
chr1	143953480	143953925	196.73
chr1	143961223	143961686	167.19
chr1	143967099	143967645	262.68
chr1	143992599	143993024	98.07
chr1	143998727	143999170	59.57
chr1	144000350	144000772	121.9
chr1	144028564	144028924	124.02
chr1	144081467	144081711	60.69
chr1	144311067	144311497	287.51
chr1	144316316	144316504	50.19
chr1	144339030	144340586	392.52
chr1	144341672	144341976	71.34
chr1	144383565	144384310	210.02
chr1	144491218	144491755	258.82
chr1	144496597	144496841	66.11
chr1	144519558	144520282	536.83
chr1	144521946	144522217	85.61
chr1	144533983	144534529	228.23
chr1	144703006	144703317	52.39
chr1	144870526	144870848	78.22
chr1	144907940	144908983	446.1
chr1	144931814	144932791	121.94
chr1	144944582	144944838	93.52
chr1	144965863	144966259	121.23
chr1	145059006	145059289	61.5
chr1	145096170	145096630	142.74
chr1	145129619	145130189	215.47
chr1	145138766	145139177	137.36
chr1	145144497	145144842	57.78
chr1	145152904	145153370	65.55
chr1	145154314	145155296	120.1
chr1	145159063	145159873	250.49
chr1	145165677	145166178	135.07
chr1	145167660	145167971	85.41
chr1	145177597	145178084	60.55
chr1	145183072	145183605	109.75
chr1	145184353	145184764	67.5
chr1	145189103	145189558	273.94
chr1	145191131	145191656	56.74
chr1	145208782	145209491	523.98
chr1	145211912	145212663	122.52
chr1	145231469	145231947	92.13
chr1	145262309	145263094	100.94
chr1	145382678	145383151	588.06
chr1	145395403	145395695	80.29
chr1	145396602	145397067	181.66
chr1	145397718	145398117	231.31
chr1	145399047	145399561	317.75
chr1	145427405	145427907	202.28
chr1	145437471	145438116	258.06
chr1	145438217	145438888	272.19
chr1	145454493	145454915	54.46
chr1	145455196	145455721	130.8
chr1	145470070	145470565	101.06
chr1	145501971	145502240	104.05
chr1	145502339	145502566	65.27
chr1	145507204	145507803	395.24
chr1	145516106	145516495	81.05
chr1	145575909	145576203	61.13
chr1	145589309	145589979	288.71
chr1	145968419	145968666	85.36
chr1	145968788	145969825	1616.83
chr1	146082629	146082861	64.16
chr1	146369825	146370102	72.5
chr1	146373479	146373709	111.26
chr1	146516266	146516508	67.4
chr1	146518018	146518744	279.19
chr1	146544476	146544965	245.86
chr1	146555829	146556772	665.53
chr1	146643805	146644496	361.93
chr1	146696721	146697016	85.8
chr1	146714137	146714419	88
chr1	147400457	147400700	54.13
chr1	147510338	147511293	1341.44
chr1	147624444	147624686	70.8
chr1	147735620	147736180	260.83
chr1	147753392	147753647	97.43
chr1	147774742	147775049	72.45
chr1	147806286	147807314	772.77
chr1	147834465	147834664	113.6
chr1	147860150	147860339	169.78
chr1	147860604	147860872	110.63
chr1	147860950	147861323	111
chr1	147871850	147871983	59.02
chr1	147874446	147874976	284.26
chr1	147930455	147930884	304.71
chr1	147930908	147931608	229.42
chr1	147975024	147975507	143.14
chr1	147993965	147994810	1339.09
chr1	148000052	148000514	159.91
chr1	148000617	148000903	84.12
chr1	148176320	148176507	52.96
chr1	148177245	148177518	119.77
chr1	148221622	148222252	366.42
chr1	148240885	148242177	2426.14
chr1	148242182	148242412	59.46
chr1	148242420	148242870	80.38
chr1	148247403	148247803	174.27
chr1	148247966	148248471	202.93
chr1	148531986	148532253	51.46
chr1	148555709	148556036	60.26
chr1	148556647	148556952	61.01
chr1	148598139	148598992	263.65
chr1	148604487	148605152	1303.54
chr1	148605254	148605504	96.24
chr1	148624431	148624769	117.2
chr1	148760057	148760509	56.57
chr1	148760671	148761042	76.17
chr1	148766383	148767278	909.68
chr1	148786415	148786898	272.86
chr1	148857625	148858002	51.38
chr1	149223139	149224852	2675.47
chr1	149291403	149291638	54.45
chr1	149294141	149294890	157.64
chr1	149298423	149298950	106.34
chr1	149379563	149379780	76.19
chr1	149398590	149398781	51.67
chr1	149399087	149399372	120.27
chr1	149399405	149399906	120.06
chr1	149399936	149400121	66.85
chr1	149400379	149400647	113.25
chr1	149513542	149514342	957.32
chr1	149514449	149514652	61.3
chr1	149532868	149533410	278.03
chr1	149577084	149577298	71.32
chr1	149577515	149578020	435.01
chr1	149602740	149603023	63.26
chr1	149605428	149606281	416.95
chr1	149658410	149658672	79.03
chr1	149783512	149784473	926.31
chr1	149784492	149785488	494.69
chr1	149803609	149805244	2741.47
chr1	149812662	149814983	2542.47
chr1	149821962	149824261	1753.18
chr1	149831701	149833377	2145.17
chr1	149833382	149833521	51.67
chr1	149857039	149860332	3100
chr1	149871002	149871292	55.74
chr1	149899574	149900088	131.79
chr1	149969502	149969898	258.7
chr1	150039577	150040003	92.45
chr1	150062291	150062749	98.9
chr1	150121925	150122164	52.7
chr1	150123412	150123922	189.34
chr1	150131785	150132018	77.98
chr1	150132491	150133096	558.98
chr1	150159295	150159926	154.75
chr1	150185847	150186308	130.83
chr1	150206729	150207230	138.12
chr1	150208165	150208855	276.45
chr1	150241192	150241640	239.75
chr1	150266005	150266377	134.17
chr1	150293627	150294137	349.97
chr1	150335909	150336844	442.98
chr1	150337921	150338326	113.85
chr1	150459496	150460067	464.48
chr1	150533449	150533802	158.07
chr1	150534294	150534846	162.63
chr1	150535033	150535649	477.39
chr1	150535669	150536261	141.98
chr1	150539833	150540242	143.72
chr1	150545284	150545699	102.6
chr1	150551883	150552322	287.01
chr1	150583959	150584418	148.04
chr1	150586006	150586423	217.31
chr1	150602181	150602491	54.39
chr1	150737949	150738472	292.6
chr1	150760407	150760783	88.45
chr1	150825218	150825516	95.84
chr1	150849036	150849542	132.86
chr1	150862559	150862784	54.27
chr1	150898598	150898996	126.1
chr1	150951963	150952285	54.22
chr1	151021020	151021202	53.5
chr1	151032019	151032270	83.06
chr1	151042792	151043433	403.22
chr1	151138238	151138855	469.32
chr1	151162413	151162918	166.11
chr1	151170605	151171154	136.81
chr1	151227000	151227368	161.5
chr1	151249763	151250083	122.55
chr1	151253572	151254102	112.02
chr1	151299806	151300066	78.67
chr1	151300073	151300295	55.74
chr1	151313409	151313642	56.08
chr1	151319402	151320258	236.01
chr1	151371800	151372188	101.31
chr1	151431914	151432396	102.2
chr1	151512701	151512986	71.38
chr1	151735856	151736136	63.86
chr1	151762816	151763304	114.61
chr1	151808974	151809246	55.74
chr1	151815676	151816281	189.17
chr1	151857072	151857267	60.35
chr1	151881853	151882256	143.46
chr1	152020310	152020940	267.93
chr1	152162360	152162600	76.48
chr1	152413393	152413609	56.22
chr1	153234906	153235108	60.38
chr1	153235274	153235592	114.91
chr1	153539062	153539260	62.34
chr1	153571280	153571790	145.1
chr1	153606299	153606945	195.11
chr1	153643358	153644553	567.41
chr1	153699984	153700524	137.2
chr1	153755833	153756361	130.46
chr1	153763549	153764051	62.48
chr1	153777724	153778268	207.76
chr1	153814568	153814889	59.89
chr1	153895359	153896057	265.33
chr1	153917639	153918201	145.1
chr1	153918284	153918734	278.94
chr1	153930141	153930419	72.45
chr1	153930977	153931338	128.85
chr1	153939593	153940496	267.62
chr1	153962925	153963623	361.31
chr1	154155556	154155800	137.77
chr1	154192986	154193353	239.66
chr1	154193637	154193866	76.03
chr1	154244530	154245333	599.64
chr1	154245348	154245582	51.47
chr1	154379829	154380181	203.73
chr1	154531331	154531608	116.46
chr1	154580372	154580502	54.76
chr1	154580580	154580968	300.08
chr1	154600314	154600648	94.46
chr1	154909268	154910026	107.82
chr1	154914946	154915317	143.16
chr1	154924503	154924732	50.47
chr1	154927674	154928058	138.19
chr1	154946211	154946499	54.27
chr1	154946654	154946908	59.47
chr1	154946937	154947687	234.58
chr1	154955760	154956117	71.61
chr1	154979054	154979221	51.12
chr1	154989448	154989726	54.81
chr1	154989973	154990310	102.42
chr1	155057185	155057585	165.63
chr1	155108205	155108560	60.26
chr1	155112919	155113118	51.67
chr1	155122091	155122676	400.94
chr1	155145629	155146048	120.38
chr1	155196496	155196775	63.22
chr1	155211002	155211197	52.69
chr1	155214285	155214830	443.19
chr1	155231877	155232439	217.65
chr1	155278121	155278444	57.83
chr1	155499635	155500247	364.06
chr1	155532964	155533204	59.15
chr1	155534281	155534421	53.77
chr1	155561682	155561932	62.89
chr1	155579785	155580090	96.49
chr1	155715138	155715641	107.34
chr1	155826831	155827290	110.11
chr1	155829077	155829367	73.65
chr1	155903948	155904545	226.39
chr1	155914529	155914702	50.5
chr1	155915924	155916451	395.24
chr1	155930101	155930347	55.14
chr1	155940358	155940650	111
chr1	155948286	155948542	75.89
chr1	155959205	155959445	73
chr1	155990572	155990864	94.77
chr1	156066658	156067198	335.63
chr1	156075997	156076427	77.51
chr1	156096967	156097353	147.03
chr1	156118112	156118386	77.98
chr1	156124106	156124374	60.42
chr1	156163313	156164077	197.46
chr1	156182639	156182962	70.11
chr1	156186341	156186531	190.16
chr1	156252497	156252880	102.88
chr1	156308054	156308788	88.15
chr1	156426333	156426595	82.68
chr1	156426927	156427349	108.41
chr1	156450599	156450804	85.79
chr1	156462368	156462738	104.61
chr1	156470481	156470670	66.89
chr1	156470685	156470955	68.33
chr1	156470964	156471411	304.31
chr1	156474892	156475459	141.12
chr1	156571066	156571474	95.46
chr1	156695727	156695934	58.09
chr1	156698443	156698798	95.75
chr1	156710723	156711389	235.47
chr1	156721642	156721832	60.9
chr1	156736809	156737552	465.73
chr1	157481906	157482238	192.57
chr1	157522159	157522549	102.2
chr1	157532175	157532586	60.37
chr1	157536371	157536977	393.75
chr1	157565155	157565478	129.74
chr1	157567794	157568131	95.45
chr1	157622824	157623319	237.96
chr1	157670330	157670991	292.65
chr1	157672168	157672397	52.11
chr1	157674743	157675100	56.97
chr1	157694666	157695572	382.9
chr1	157696077	157696358	75.42
chr1	157696428	157696973	289.87
chr1	157704048	157704425	139.75
chr1	157727895	157728231	102.65
chr1	157743484	157744199	176.82
chr1	157746656	157747212	63.49
chr1	157750637	157751350	154.77
chr1	157753481	157753937	145.1
chr1	157773560	157774067	158.54
chr1	157776381	157777033	281.24
chr1	157789774	157790121	60.23
chr1	158132798	158133185	77.26
chr1	158149435	158149861	203.59
chr1	158217750	158218219	134.45
chr1	158255324	158256144	674.31
chr1	158364478	158364698	60.71
chr1	158922038	158922266	50.65
chr1	158979509	158979887	155.81
chr1	158985059	158985665	190.77
chr1	159037548	159038502	837.83
chr1	159383014	159383144	59.82
chr1	159880387	159880583	65.24
chr1	159891013	159891350	72.45
chr1	159893301	159893768	224.28
chr1	159895026	159895653	222.06
chr1	160001578	160001989	137.17
chr1	160174238	160174661	136.49
chr1	160231278	160231637	65.62
chr1	160232188	160232858	213.3
chr1	160312843	160313341	243.95
chr1	160316786	160317167	77.26
chr1	160398437	160398868	59.57
chr1	160402089	160402595	162.58
chr1	160413459	160413870	82.61
chr1	160430539	160430950	94.79
chr1	160444031	160444741	316.3
chr1	160457935	160458429	267.17
chr1	160458430	160458736	122.22
chr1	160459275	160459696	78.67
chr1	160492803	160493107	72.31
chr1	160510001	160510449	119.36
chr1	160544847	160545420	261.48
chr1	160549163	160549388	92.94
chr1	160576834	160577248	133.24
chr1	160591010	160591308	93.57
chr1	160607875	160608283	94.9
chr1	160611042	160611573	172.5
chr1	160616722	160617047	71.6
chr1	160645384	160645666	51.29
chr1	160651454	160651646	59.49
chr1	160673900	160674541	278.53
chr1	160675043	160675403	104.47
chr1	160681530	160681874	160.18
chr1	160682407	160682812	104.22
chr1	160708881	160709153	131.54
chr1	160751905	160752466	413.16
chr1	160759404	160760220	549.33
chr1	160765577	160766117	434.82
chr1	160807223	160807719	169.26
chr1	160960063	160960336	107.87
chr1	160983505	160983974	97.11
chr1	161008562	161008940	100.82
chr1	161014630	161015200	264.84
chr1	161015584	161016721	402.55
chr1	161016741	161016971	86
chr1	161038005	161038378	54.9
chr1	161039586	161039994	172.66
chr1	161067206	161067798	219.13
chr1	161123607	161124191	171.24
chr1	161136030	161136321	72.45
chr1	161155049	161156037	545.37
chr1	161165053	161165205	73.59
chr1	161171852	161172356	202.28
chr1	161195386	161195878	173.92
chr1	161277151	161277459	92.2
chr1	161359427	161359839	74.62
chr1	161368922	161369858	579.41
chr1	161416974	161417344	64.22
chr1	161439238	161439482	54.61
chr1	161439535	161439628	72.66
chr1	161493467	161493835	100.08
chr1	161499987	161500356	96.32
chr1	161500468	161501287	384.38
chr1	161509352	161509773	66.24
chr1	161509808	161510397	209.99
chr1	161536027	161536235	51.06
chr1	161546583	161546844	85.47
chr1	161550909	161551247	51.94
chr1	161582140	161582856	210.45
chr1	161617373	161617642	80.56
chr1	161628479	161628773	74.31
chr1	161675196	161675843	266.59
chr1	161676565	161677060	83.12
chr1	161688617	161688987	140.38
chr1	161697434	161697716	70.31
chr1	161708516	161708772	92.38
chr1	161709619	161710229	322.99
chr1	161711184	161711587	102.22
chr1	161719369	161719758	153.19
chr1	161735809	161736353	239.72
chr1	162392906	162393086	57.26
chr1	162467359	162467678	135.04
chr1	163291377	163291896	424.65
chr1	165362243	165362599	164.7
chr1	165599941	165600229	62.89
chr1	165667542	165667805	77.4
chr1	165737920	165738515	398.56
chr1	166458940	166459104	50.82
chr1	166459511	166459847	118.87
chr1	166808386	166808610	111.53
chr1	166808635	166808831	51.3
chr1	166845370	166845976	207
chr1	166879756	166879953	59.4
chr1	166894092	166894515	227.37
chr1	167013258	167013502	53.94
chr1	167059978	167060221	64.41
chr1	167189652	167190067	118.5
chr1	167191337	167191764	218.63
chr1	167297909	167298445	190.67
chr1	167468856	167469432	119.44
chr1	167569305	167569689	104.12
chr1	167570638	167571018	100.38
chr1	167585820	167586261	81.13
chr1	167586562	167587238	471.42
chr1	167597243	167597733	232.34
chr1	167599088	167599386	60.71
chr1	167599744	167600212	110.6
chr1	167601626	167601896	64.02
chr1	167619529	167619765	79.47
chr1	167637306	167637870	334.44
chr1	167657227	167657443	58.72
chr1	167678156	167678647	140.47
chr1	167683677	167684419	366.04
chr1	167684420	167685021	175.02
chr1	167722344	167722864	174.27
chr1	167905375	167906008	153.59
chr1	168115139	168115288	68.23
chr1	168147788	168148246	154.1
chr1	169336924	169337571	206.33
chr1	169570387	169570655	60.71
chr1	169571341	169571507	51.83
chr1	169574019	169574471	191.81
chr1	169628181	169628400	52.26
chr1	169649414	169649566	65.65
chr1	169649706	169650195	140.38
chr1	169651338	169651570	53.43
chr1	169661788	169662572	695.01
chr1	169663531	169663735	55.74
chr1	169666834	169667256	146.39
chr1	169680392	169681535	300.3
chr1	169763644	169764342	164.99
chr1	169862866	169863637	308.21
chr1	170043608	170044135	191.91
chr1	170446698	170446885	54.38
chr1	170501028	170501402	104.38
chr1	171282568	171282765	52.7
chr1	171282947	171283381	152.13
chr1	171454030	171454781	226.14
chr1	171658583	171658786	51.71
chr1	171711119	171711679	157.45
chr1	171750196	171750912	266.06
chr1	172123850	172124108	87.34
chr1	172154307	172154670	139.52
chr1	172349886	172350386	182.59
chr1	172362630	172363582	335.97
chr1	172501623	172501834	70.64
chr1	172501865	172502548	148.32
chr1	172666693	172666956	74.31
chr1	172711829	172712059	62.38
chr1	172714151	172714530	167.1
chr1	172715375	172715888	355.96
chr1	172731143	172731418	107.53
chr1	172733497	172734030	109.94
chr1	172782448	172782749	52.78
chr1	172787408	172788792	1904.24
chr1	172864254	172864672	77.91
chr1	172869556	172870014	102.65
chr1	172875953	172876172	54.68
chr1	172989463	172989890	158.64
chr1	173081205	173081721	368.7
chr1	173164694	173165031	120.36
chr1	173174667	173174905	67.23
chr1	173176355	173176753	95.91
chr1	173378779	173379046	71.45
chr1	173380019	173380302	96.32
chr1	173383326	173383560	80.12
chr1	173683883	173684424	177.4
chr1	173793396	173793965	325.32
chr1	173836834	173837386	295.39
chr1	173837428	173837670	67.88
chr1	174128318	174128563	76.19
chr1	174128596	174128812	74.57
chr1	174283704	174284043	101.06
chr1	174768838	174769168	89.44
chr1	174784591	174784915	93.65
chr1	174922708	174923128	157.32
chr1	174933630	174933876	57.9
chr1	174937794	174938256	177.31
chr1	174959713	174959975	72.63
chr1	174967708	174968257	110.45
chr1	174968276	174968981	289.48
chr1	174992424	174992911	175.26
chr1	174998972	174999143	83.89
chr1	175124053	175124223	71.75
chr1	175158080	175158380	166.11
chr1	175194575	175195014	238.52
chr1	175206531	175206919	136.53
chr1	175288793	175289035	61.06
chr1	175569890	175570144	62.04
chr1	176067794	176068098	60.71
chr1	176176435	176176941	309.65
chr1	178454683	178454987	85.9
chr1	178501530	178501763	71.33
chr1	178511443	178511860	130.64
chr1	178523583	178523736	56.28
chr1	178544712	178545126	66.45
chr1	178547686	178547960	55.46
chr1	178548681	178549168	114.55
chr1	178550408	178550800	66.24
chr1	178568282	178568585	58.03
chr1	178574840	178575616	318.08
chr1	178577435	178577935	291.53
chr1	178633335	178633808	129.11
chr1	178694069	178694365	61.2
chr1	178695324	178695685	126.95
chr1	178971895	178972069	67.79
chr1	178995831	178996061	52.12
chr1	179003922	179004199	71.61
chr1	179050479	179050805	74.31
chr1	179050890	179051207	97.61
chr1	179334717	179335364	233.74
chr1	179783974	179784217	107.6
chr1	179851434	179852160	675.33
chr1	179852173	179852596	71.42
chr1	179923120	179924008	330.19
chr1	180123420	180123775	102.42
chr1	180471644	180472319	221.64
chr1	181002945	181003312	83.62
chr1	181031640	181031878	56.93
chr1	181053452	181053793	89.5
chr1	181057551	181058076	382.2
chr1	181059040	181059672	243.14
chr1	181098257	181098587	207.27
chr1	181100517	181100792	68.32
chr1	181103675	181103998	217.76
chr1	182112389	182112570	66.12
chr1	182300607	182300829	57.6
chr1	182453751	182454100	107.37
chr1	182537829	182538139	117.6
chr1	182598939	182599105	52.42
chr1	182646471	182646941	101.48
chr1	182991487	182991743	63.25
chr1	182991759	182991911	77.47
chr1	183017821	183018231	254.7
chr1	183440987	183441340	139.16
chr1	183549233	183549752	72.23
chr1	183559365	183560034	375.26
chr1	183562604	183562970	93.94
chr1	183604738	183605088	105.56
chr1	183880434	183880894	232.97
chr1	183925700	183926195	285.43
chr1	184020678	184020988	90.98
chr1	184517319	184517581	55.06
chr1	184951390	184951562	71.72
chr1	185125185	185125708	73.95
chr1	185125915	185126483	183.69
chr1	185286277	185286978	187.43
chr1	185287003	185287403	132.25
chr1	185308414	185308734	87.58
chr1	185315074	185315377	54.22
chr1	185495761	185496056	107.59
chr1	185572251	185572724	397.75
chr1	185577249	185577738	247.66
chr1	185662997	185663732	273.26
chr1	186344314	186345161	371.93
chr1	186451909	186452064	53.68
chr1	192446857	192447099	107.25
chr1	192485817	192486491	553.04
chr1	192507604	192508624	445
chr1	192514316	192514553	54.87
chr1	192514997	192515512	88.77
chr1	192544367	192545286	932.24
chr1	192548384	192548963	89.45
chr1	192549649	192549933	54.97
chr1	192574035	192574502	110.24
chr1	192578116	192578862	351.43
chr1	192775040	192775354	90.63
chr1	192777722	192778696	536.55
chr1	192779209	192779572	54.62
chr1	193028459	193028822	181.64
chr1	193090724	193091793	461.7
chr1	193386616	193386833	51.66
chr1	193448295	193448784	404.63
chr1	193506717	193507191	130.46
chr1	194258603	194259306	384.06
chr1	194576789	194576968	51.58
chr1	197115699	197115868	51.67
chr1	197170418	197170908	161.3
chr1	197730833	197731198	119.71
chr1	197744480	197744774	86.93
chr1	198057532	198057764	56.74
chr1	198125408	198125751	56.3
chr1	198131543	198131949	83.67
chr1	198136559	198137034	125.31
chr1	198143249	198143671	115.09
chr1	198466774	198467047	72.58
chr1	198512808	198513170	83.4
chr1	198519153	198519490	97.05
chr1	198526042	198526431	262.48
chr1	198545111	198545549	169.26
chr1	198566760	198567089	80.26
chr1	198567837	198568546	277.09
chr1	198571552	198572025	145
chr1	198589933	198591011	559.58
chr1	198591531	198592073	109.85
chr1	198592087	198592755	134.77
chr1	198607793	198608507	217.96
chr1	198610671	198611026	52.12
chr1	198625618	198626181	154.43
chr1	198626586	198627034	121.35
chr1	198638254	198638603	113.04
chr1	198640202	198640646	119.13
chr1	198650869	198651494	723.94
chr1	198665466	198665655	95.77
chr1	198891728	198892141	96.69
chr1	198898983	198899279	64.95
chr1	198904572	198904846	65.71
chr1	199010668	199011008	71.94
chr1	199058704	199059280	130.93
chr1	199071514	199071793	51.85
chr1	199121243	199121623	133.33
chr1	199369043	199369866	355.67
chr1	199373081	199373383	52.39
chr1	199467869	199468317	280.4
chr1	199479514	199479790	66.94
chr1	199946796	199947097	102.17
chr1	200122465	200122893	97.42
chr1	200123218	200123633	166.11
chr1	200274958	200275249	63.97
chr1	200276060	200276381	99.14
chr1	200306634	200306988	86
chr1	200988548	200988932	138.05
chr1	201123528	201123809	83.93
chr1	201476250	201476419	50.72
chr1	201684865	201685300	162.99
chr1	201924263	201924753	137.4
chr1	201952294	201952643	99.17
chr1	202311083	202311371	53.92
chr1	202317492	202317941	169.65
chr1	202453156	202453473	223.18
chr1	202522838	202523033	69.71
chr1	202534957	202535437	117.28
chr1	202585083	202585499	162.41
chr1	202585535	202585764	74.89
chr1	202598468	202598666	80.06
chr1	202777481	202777642	63.12
chr1	202779745	202780031	67.34
chr1	202857990	202858478	103.35
chr1	202896130	202896529	104.98
chr1	202936572	202936788	73.25
chr1	202975648	202975894	70.31
chr1	202976187	202976641	132.86
chr1	203236405	203236717	118.63
chr1	203242252	203243294	357.58
chr1	203256320	203257060	725.65
chr1	203258420	203259995	1244.21
chr1	203264988	203265317	50.95
chr1	203273977	203274493	124.2
chr1	203274544	203274944	243.72
chr1	203275049	203275423	129.15
chr1	203275430	203276154	247.66
chr1	203276163	203276692	200.73
chr1	203277432	203277759	63.64
chr1	203277974	203278284	70.15
chr1	203278823	203279265	104.81
chr1	203279322	203279644	89.09
chr1	203280221	203280521	82.69
chr1	203290032	203290489	220.37
chr1	203294057	203294714	215.69
chr1	203294987	203295262	54.51
chr1	203296307	203297261	347.79
chr1	203307588	203307896	76.36
chr1	203331077	203331327	125.61
chr1	203350125	203350583	122.39
chr1	203619396	203619617	66.36
chr1	203671312	203671494	51.39
chr1	203723924	203724083	80.37
chr1	203734168	203734324	62.76
chr1	203764411	203764956	222.13
chr1	203830437	203831043	140.6
chr1	203874190	203874372	56.84
chr1	204380621	204381390	258.17
chr1	204422194	204422826	314.09
chr1	204450266	204450555	64.84
chr1	204464014	204464272	58.48
chr1	204468289	204468466	61.14
chr1	204475291	204476482	788.67
chr1	204481870	204482923	774.43
chr1	204485304	204485762	176.53
chr1	204490214	204490707	435.01
chr1	204492658	204493432	339.08
chr1	204548211	204548370	62.02
chr1	204958580	204958765	56.22
chr1	205090945	205091668	529.42
chr1	205180491	205180643	67.67
chr1	205180708	205181054	122.22
chr1	205242632	205243066	118.11
chr1	205244322	205244646	169.02
chr1	205253780	205254010	57.54
chr1	205254015	205254541	213.32
chr1	205254691	205255409	394.7
chr1	205255744	205255937	57.07
chr1	205257104	205258017	1418.67
chr1	205260883	205261081	82.04
chr1	205280436	205280787	172.65
chr1	205282635	205283293	435.57
chr1	205289990	205290153	55.53
chr1	205290670	205290943	108.35
chr1	205294608	205294818	68.93
chr1	205600152	205600542	85.43
chr1	205601000	205601356	119.92
chr1	205719155	205719897	207.55
chr1	205744514	205744708	53.4
chr1	206084010	206084436	151.91
chr1	206089918	206090402	158.82
chr1	206097580	206098083	177.48
chr1	206100665	206100943	63.15
chr1	206137747	206138590	208.65
chr1	206173639	206173811	67.13
chr1	206282545	206282690	57.67
chr1	206289932	206290848	618.93
chr1	206291744	206292067	100.23
chr1	206299290	206299581	89.03
chr1	206301959	206302328	131.86
chr1	206328929	206329322	261.4
chr1	206491265	206491622	66.24
chr1	206730457	206730648	57.43
chr1	206731395	206731680	58.28
chr1	206732339	206732728	80.02
chr1	206736264	206736595	70.26
chr1	206748508	206748827	69.02
chr1	206753097	206753819	296.44
chr1	206763395	206763555	52.59
chr1	206785528	206786014	272.31
chr1	206846114	206846422	69.36
chr1	206852951	206853344	481.86
chr1	206881395	206881754	89.19
chr1	206954608	206954837	68.36
chr1	206955820	206956048	79.64
chr1	206963744	206964252	129.38
chr1	206990148	206990440	53.92
chr1	206997767	206997974	55.74
chr1	207073686	207074038	106.7
chr1	207074399	207074652	86.23
chr1	207078593	207078920	119.77
chr1	207093888	207094456	100.46
chr1	207095029	207095687	523.51
chr1	207096104	207096882	412.07
chr1	207098238	207099057	324.12
chr1	207103603	207104278	387.86
chr1	207227867	207228191	78.18
chr1	207251167	207251456	60.71
chr1	207391492	207391869	97.3
chr1	207455415	207455855	83.28
chr1	207483248	207483585	59.89
chr1	207494015	207495237	948.6
chr1	207506985	207507299	58.98
chr1	207509087	207509790	223.38
chr1	207510310	207510962	292.16
chr1	207587869	207588607	298.42
chr1	207604901	207605232	134.83
chr1	207925079	207925394	68.11
chr1	207997149	207997623	631.09
chr1	207998952	207999704	325.35
chr1	208005190	208005555	74.45
chr1	208418634	208418874	51.66
chr1	209921272	209921542	98.6
chr1	209929092	209929648	222.06
chr1	209941783	209942115	119.91
chr1	209942545	209942770	57.71
chr1	209942772	209943075	127.86
chr1	209957739	209958387	332.25
chr1	210000985	210001545	254.99
chr1	210001613	210001797	52.68
chr1	210516714	210517425	321.55
chr1	211431643	211431957	99.68
chr1	211432560	211432706	55.76
chr1	211432731	211432899	79.05
chr1	211509144	211509458	69.38
chr1	211555980	211556290	73.56
chr1	211687469	211687626	53.24
chr1	211692223	211692488	66.37
chr1	211854172	211854434	51.21
chr1	211868592	211868817	57.04
chr1	211870770	211871114	119.04
chr1	212208384	212209118	243.14
chr1	212429925	212430093	50.92
chr1	212458627	212458886	85.9
chr1	212464858	212465129	58.63
chr1	212588176	212588663	248.52
chr1	212732178	212732475	86.57
chr1	212740345	212740718	109.76
chr1	212803483	212803732	67.89
chr1	212964954	212965391	154.73
chr1	212967758	212968197	219.52
chr1	212993110	212993314	52
chr1	213189073	213189370	128.29
chr1	213225031	213225250	65.7
chr1	214601211	214601578	68.67
chr1	214776182	214776575	140.38
chr1	216424689	216424909	51.04
chr1	218458340	218458807	188.1
chr1	218550679	218550952	77.92
chr1	219263967	219264398	129.38
chr1	219346878	219347504	153.45
chr1	219347507	219347798	56.45
chr1	219362260	219362869	120.59
chr1	220219748	220220206	176.99
chr1	220262936	220263467	140.6
chr1	220445572	220446048	101.89
chr1	220884761	220885035	55.58
chr1	220906470	220906752	56.55
chr1	221050027	221050279	57.33
chr1	221052282	221052817	109.48
chr1	221199257	221199842	264.29
chr1	221219373	221219985	312.15
chr1	221219991	221220293	104.05
chr1	221242415	221243193	678.39
chr1	221272374	221272754	129.58
chr1	221330712	221330995	52.66
chr1	221340272	221340599	207.85
chr1	221613309	221613562	74.31
chr1	221777865	221778146	79.01
chr1	221881404	221881849	107.16
chr1	221882404	221882600	68.87
chr1	221885587	221885953	99.87
chr1	221914995	221916089	314.2
chr1	221916216	221916519	85.9
chr1	221927287	221927900	204.44
chr1	221928113	221928548	108.8
chr1	221950031	221952330	1008.16
chr1	221966715	221966967	69.85
chr1	221966974	221968217	521.81
chr1	221983042	221983379	87.98
chr1	222013107	222013556	125.47
chr1	222013836	222014197	88.78
chr1	222055621	222055856	72.24
chr1	222113038	222113281	54.13
chr1	222763076	222763482	207.2
chr1	222817295	222817867	195.15
chr1	222828283	222828616	108.8
chr1	222885869	222887082	384
chr1	222905747	222906653	831.41
chr1	222912021	222912340	78.9
chr1	222924079	222924395	117.59
chr1	222945799	222946800	678.3
chr1	222966186	222966471	67.78
chr1	222971464	222971901	52.19
chr1	223054033	223054355	62.06
chr1	223254782	223254977	51.67
chr1	223936904	223937055	54.59
chr1	224019706	224019902	75.17
chr1	224179987	224180633	271.61
chr1	224301621	224301947	134.03
chr1	224303871	224304138	76.38
chr1	224356728	224357146	306.26
chr1	224390957	224391219	52.42
chr1	224432875	224433286	228.63
chr1	224517758	224518256	85
chr1	224622429	224622594	55.23
chr1	225438135	225438536	217.13
chr1	225614568	225614950	80.55
chr1	225616401	225616829	141.56
chr1	225632560	225632996	197.28
chr1	225654863	225655179	128.29
chr1	225655365	225655640	69.79
chr1	225662747	225662950	67.89
chr1	225668401	225668865	125.47
chr1	225848260	225848638	65.62
chr1	225965187	225965659	189.49
chr1	226035758	226036128	188.1
chr1	226069969	226070220	51.51
chr1	226084864	226085293	280.98
chr1	226186996	226188260	636.51
chr1	226189526	226190535	558.08
chr1	226191980	226192364	81.07
chr1	226216555	226217130	427.53
chr1	226249376	226249638	52.78
chr1	226250340	226250598	78.6
chr1	226250876	226251427	120.3
chr1	226297921	226298146	65.55
chr1	226298264	226298486	75.06
chr1	226309416	226309601	60.07
chr1	226310277	226310735	188.1
chr1	226312895	226313161	85.51
chr1	226315335	226315622	86.41
chr1	226496793	226496987	77.41
chr1	226594902	226595211	72.16
chr1	226632699	226632980	61.68
chr1	226814200	226814562	97.87
chr1	226815521	226815861	155.81
chr1	226820577	226821072	228.63
chr1	226831656	226831875	58.98
chr1	226850301	226851062	513.75
chr1	226862457	226863193	433.06
chr1	226876271	226876427	54.75
chr1	226879003	226879303	74.04
chr1	226884827	226885282	205.68
chr1	226914589	226914879	79.03
chr1	226926937	226927515	210.03
chr1	227015800	227016048	89.97
chr1	227070470	227070671	55.73
chr1	227126850	227127383	148.94
chr1	227127401	227128105	273.26
chr1	227534674	227534844	50.51
chr1	227730360	227730609	96.43
chr1	227842558	227842834	54.27
chr1	227843078	227843331	69.62
chr1	227922957	227923256	79.87
chr1	227973125	227973431	156.7
chr1	228296903	228297171	65.83
chr1	228327561	228327841	74.31
chr1	228328006	228328201	57.43
chr1	228353313	228353502	55.41
chr1	228353663	228353926	84.01
chr1	228674446	228674895	153.99
chr1	228688698	228688967	137.92
chr1	228745725	228746233	146.57
chr1	228748143	228748505	79.81
chr1	228750359	228750753	69.12
chr1	228752555	228752893	88.51
chr1	228754616	228755189	149.43
chr1	228757087	228757448	148.01
chr1	228759336	228759635	164.84
chr1	228761408	228761928	207.14
chr1	228763631	228764135	73
chr1	228768289	228768616	67.94
chr1	228770314	228770832	109.01
chr1	228770936	228771485	139.24
chr1	228775002	228775323	120.82
chr1	228777241	228777472	76.73
chr1	228779468	228779738	59.89
chr1	228781691	228782015	72.45
chr1	229171258	229171480	75.06
chr1	229614580	229615021	130.5
[truncated: 19,550 more rows]
[truncated: 2 more columns]

## Sheet: Table S1D
STAT3 CHIP binding genes(10,337)
A1BG
A2M
A4GALT
AAAS
AAGAB
AAK1
AAMP
AARS
AARS2
AARSD1
AASDH
AASDHPPT
AATF
ABAT
ABCA1
ABCA11P
ABCA5
ABCA6
ABCA7
ABCB1
ABCB10
ABCB11
ABCB4
ABCB6
ABCB7
ABCB9
ABCC1
ABCC10
ABCC5
ABCC5-AS1
ABCC6
ABCC6P2
ABCD2
ABCD3
ABCD4
ABCE1
ABCF3
ABCG1
ABHD10
ABHD12
ABHD13
ABHD15
ABHD4
ABHD5
ABHD8
ABI1
ABI3
ABLIM1
ABLIM2
ABRACL
ABT1
ABTB2
ACAA1
ACACA
ACAD10
ACAD11
ACAD9
ACADVL
ACAP1
ACAP2
ACBD4
ACBD5
ACBD6
ACBD7
ACCS
ACER3
ACIN1
ACN9
ACO2
ACOT13
ACOT2
ACOT7
ACOT8
ACOX1
ACOX3
ACOXL
ACP1
ACP2
ACP5
ACRBP
ACSBG1
ACSF3
ACSL1
ACSL3
ACSL5
ACSM1
ACSM3
ACSS1
ACTA2
ACTB
ACTG1
ACTL10
ACTR10
ACTR1A
ACTR1B
ACTR2
ACTR3
ACTR6
ACTR8
ACTRT3
ACYP2
ADA
ADAD2
ADAL
ADAM10
ADAM12
ADAM17
ADAM19
ADAM23
ADAM28
ADAM6
ADAM8
ADAM9
ADAMDEC1
ADAMTS13
ADAMTS4
ADAMTS7
ADAMTSL4
ADAP1
ADAP2
ADAR
ADARB1
ADARB2
ADAT1
ADAT2
ADAT3
ADCK2
ADCK3
ADCK4
ADCY7
ADCY9
ADD1
ADD3
ADHFE1
ADI1
ADIPOQ
ADIPOR1
ADIPOR2
ADK
ADM
ADNP
ADORA2A
ADORA2B
ADORA3
ADPGK
ADPGK-AS1
ADPRHL2
ADRB1
ADRB2
ADRBK1
ADRBK2
ADRM1
ADSL
ADSS
ADTRP
AEBP2
AES
AFAP1
AFF1
AFF3
AFF4
AFG3L1P
AFTPH
AGA
AGAP2
AGBL2
AGBL3
AGBL4
AGBL5
AGFG2
AGGF1
AGMAT
AGPAT3
AGPAT4
AGPAT4-IT1
AGPAT5
AGPAT6
AGPAT9
AGRN
AGRP
AGSK1
AGTPBP1
AGTRAP
AGXT2L2
AHCTF1
AHCY
AHCYL1
AHCYL2
AHDC1
AHI1
AHNAK
AIDA
AIFM1
AIFM3
AIG1
AIM1
AIM1L
AIM2
AIMP1
AIP
AIRE
AK1
AK2
AK5
AK7
AK8
AKAP10
AKAP11
AKAP13
AKAP2
AKAP3
AKAP4
AKAP7
AKAP8
AKAP8L
AKD1
AKIP1
AKIRIN2
AKNA
AKNAD1
AKR1A1
AKR1B1
AKR1D1
AKR7A2
AKT1S1
AKT2
AKT3
ALAD
ALCAM
ALDH16A1
ALDH18A1
ALDH1A2
ALDH2
ALDH3B1
ALDH5A1
ALDH6A1
ALDH9A1
ALDOA
ALG10
ALG10B
ALG11
ALG12
ALG13
ALG14
ALG2
ALG3
ALG5
ALG8
ALG9
ALKBH1
ALKBH2
ALKBH3
ALKBH5
ALKBH8
ALMS1
ALOX12B
ALOX15
ALOX15P1
ALOX5
ALOX5AP
ALOXE3
ALPK1
ALPK2
ALPL
ALS2CR8
AMACR
AMBRA1
AMD1
AMDHD2
AMFR
AMHR2
AMICA1
AMIGO2
AMIGO3
AMMECR1L
AMN1
AMPD2
AMPD3
AMPH
AMT
AMZ1
AMZ2
AMZ2P1
ANAPC10
ANAPC13
ANAPC15
ANAPC16
ANAPC4
ANAPC5
ANAPC7
ANG
ANGEL1
ANGEL2
ANGPTL5
ANGPTL6
ANK1
ANK3
ANKAR
ANKFY1
ANKH
ANKHD1
ANKHD1-EIF4EBP3
ANKIB1
ANKLE2
ANKMY1
ANKRA2
ANKRD11
ANKRD12
ANKRD13A
ANKRD13C
ANKRD13D
ANKRD16
ANKRD17
ANKRD18DP
ANKRD22
ANKRD24
ANKRD26
ANKRD28
ANKRD30BL
ANKRD30BP2
ANKRD31
ANKRD32
ANKRD33B
ANKRD34A
ANKRD36
ANKRD36B
ANKRD37
ANKRD39
ANKRD40
ANKRD42
ANKRD44
ANKRD46
ANKRD50
ANKRD52
ANKRD54
ANKRD6
ANKS1A
ANKS1B
ANKUB1
ANO10
ANO6
ANO8
ANO9
ANP32A
ANP32B
ANP32E
ANTXR1
ANTXR2
ANXA11
ANXA2R
ANXA4
ANXA6
ANXA7
ANXA9
AOAH
AOX2P
AP1AR
AP1B1
AP1G1
AP1G2
AP1M1
AP1M2
AP1S2
AP1S3
AP2A2
AP2B1
AP2M1
AP2S1
AP3B1
AP3M1
AP3M2
AP3S1
AP3S2
AP4B1
AP4B1-AS1
AP4E1
AP4M1
AP5M1
AP5S1
AP5Z1
APAF1
APBA3
APBB1
APBB1IP
APBB2
APBB3
APC
APC2
APCDD1
APCDD1L
APEH
APEX1
APH1A
API5
APIP
APITD1
APITD1-CORT
APLF
APLP2
APOA2
APOBEC2
APOBEC3A	B
APOBEC3B
APOBEC3C
APOBEC3D
APOBEC3G
APOBEC3H
APOBR
APOF
APOL2
APOL3
APOLD1
APOO
APOOL
APP
APPL1
APPL2
APRT
APTX
AQP7P1
AQR
ARAP1
ARCN1
AREG
ARF4
ARF6
ARFGAP2
ARFGAP3
ARFGEF2
ARFIP1
ARFIP2
ARFRP1
ARGLU1
ARHGAP1
ARHGAP10
ARHGAP11A
ARHGAP11B
ARHGAP15
ARHGAP17
ARHGAP18
ARHGAP22
ARHGAP24
ARHGAP25
ARHGAP26
ARHGAP27
ARHGAP30
ARHGAP31
ARHGAP4
ARHGAP40
ARHGAP42
ARHGAP44
ARHGAP6
ARHGAP9
ARHGDIA
ARHGDIB
ARHGEF1
ARHGEF12
ARHGEF2
ARHGEF3
ARHGEF35
ARHGEF40
ARHGEF5
ARHGEF6
ARHGEF7
ARID1A
ARID1B
ARID2
ARID3A
ARID3B
ARID4A
ARID4B
ARID5A
ARID5B
ARIH1
ARIH2
ARL1
ARL10
ARL11
ARL14EP
ARL15
ARL16
ARL17A
ARL17B
ARL2
ARL2-SNX15
ARL2BP
ARL4C
ARL4D
ARL5A
ARL5B
ARL6
ARL6IP1
ARL6IP4
ARL6IP5
ARL6IP6
ARL8B
ARMC1
ARMC12
ARMC3
ARMC5
ARMC7
ARMC8
ARMC9
ARMCX4
ARMCX5
ARMCX5-GPRASP2
ARNT
ARNT2
ARPC1A
ARPC1B
ARPC2
ARPC3
ARPC4
ARPC4-TTLL3
ARPC5
ARPC5L
ARPP19
ARPP21
ARRDC2
ARRDC3
ARRDC3-AS1
ARRDC5
ARSA
ARSB
ARSG
ARSK
ART3
ART4
ARV1
ASAH1
ASAP1
ASB2
ASB3
ASB7
ASB8
ASB9P1
ASCC1
ASCC2
ASF1A
ASF1B
ASH1L
ASH1L-AS1
ASH2L
ASNA1
ASNSD1
ASPDH
ASPG
ASPHD2
ASPM
ASTL
ASXL1
ASXL2
ATAD1
ATAD2
ATAD2B
ATAD3A
ATAD5
ATF1
ATF2
ATF3
ATF4
ATF5
ATF6
ATF7
ATF7IP
ATF7IP2
ATG10
ATG12
ATG13
ATG16L1
ATG16L2
ATG2A
ATG3
ATG4C
ATG5
ATG7
ATL1
ATL3
ATM
ATN1
ATOH8
ATOX1
ATP10A
ATP10B
ATP10D
ATP11A
ATP11B
ATP13A1
ATP1A1
ATP1A1OS
ATP1B3
ATP2A3
ATP2B2
ATP2B3
ATP2B4
ATP2C1
ATP5B
ATP5D
ATP5E
ATP5F1
ATP5G1
ATP5G2
ATP5G3
ATP5H
ATP5I
ATP5J
ATP5L
ATP5O
ATP6V0A1
ATP6V0A4
ATP6V0C
ATP6V0CP3
ATP6V0D1
ATP6V0E1
ATP6V0E2
ATP6V0E2-AS1
ATP6V1A
ATP6V1C1
ATP6V1C2
ATP6V1D
ATP6V1E1
ATP6V1F
ATP6V1G1
ATP6V1G3
ATP6V1H
ATP7A
ATP7B
ATP8A1
ATP8A2
ATP8B1
ATPAF2
ATPBD4
ATPBD4-AS1
ATPIF1
ATR
ATRIP
ATRN
ATXN1
ATXN10
ATXN1L
ATXN2
ATXN2L
ATXN3
ATXN7
ATXN7L1
ATXN7L2
ATXN7L3B
AUP1
AURKA
AURKAIP1
AURKAPS1
AUTS2
AVL9
AVP
AVPR2
AXDND1
AXIN2
AXL
AZI2
AZIN1
B2M
B3GALNT2
B3GNT1
B3GNT5
B3GNT7
B3GNTL1
B4GALT1
B4GALT3
B4GALT4
B4GALT6
B9D1
B9D2
BAALC
BABAM1
BACE2
BACH1
BACH2
BAD
BAG1
BAIAP2L1
BAK1
BANF1
BANK1
BANP
BARX1
BASP1
BATF
BAZ1A
BAZ2A
BBIP1
BBS1
BBS10
BBS12
BBS2
BBS4
BBS9
BBX
BCAR3
BCAS1
BCAS2
BCAS3
BCAS4
BCAT1
BCAT2
BCCIP
BCDIN3D
BCDIN3D-AS1
BCKDHA
BCKDHB
BCL10
BCL11A
BCL2
BCL2A1
BCL2L1
BCL2L11
BCL2L12
BCL2L13
BCL2L2
BCL2L2-PABPN1
BCL3
BCL6
BCL6B
BCL7A
BCL7C
BCL9L
BCLAF1
BCOR
BCR
BCS1L
BCYRN1
BDH1
BDNF-AS
BDP1
BECN1
BEGAIN
BEND5
BEST1
BET1
BET1L
BFAR
BFSP1
BFSP2
BHLHA15
BHLHE40
BICD1
BICD2
BID
BIK
BIN1
BIN2
BIN3
BIRC2
BIRC3
BIRC6
BIVM-ERCC5
BK250D10.8
BLCAP
BLK
BLM
BLNK
BLOC1S2
BLOC1S3
BLZF1
BMF
BMI1
BMP2K
BMP8A
BMPR1A
BMPR2
BMS1
BMS1P2
BMS1P4
BMS1P6
BNIP1
BNIP2
BNIP3L
BNIPL
BOD1
BOD1L1
BOLA1
BOLA2
BOLA2B
BORA
BPGM
BPHL
BPNT1
BPTF
BRAF
BRAP
BRCA1
BRCA2
BRD1
BRD2
BRD3
BRD4
BRD8
BRE
BRE-AS1
BRF2
BRI3BP
BRIP1
BRIX1
BRK1
BRMS1
BROX
BRP44
BRPF1
BRSK1
BRWD1
BRWD1-AS1
BRWD1-IT2
BSCL2
BSDC1
BTAF1
BTBD10
BTBD11
BTBD16
BTBD19
BTBD2
BTBD9
BTD
BTF3
BTF3L4
BTG1
BTG2
BTK
BTLA
BTN2A1
BTN2A2
BTN3A2
BTN3A3
BTRC
BUB1
BUB1B
BUB3
BUD13
BUD31
BYSL
BZRAP1
BZRAP1-AS1
BZW1
C10orf107
C10orf111
C10orf118
C10orf12
C10orf128
C10orf32
C10orf32-AS3MT
C10orf54
C10orf57
C10orf76
C10orf88
C11orf1
C11orf2
C11orf24
C11orf30
C11orf31
C11orf48
C11orf49
C11orf54
C11orf57
C11orf58
C11orf65
C11orf67
C11orf68
C11orf71
C11orf73
C11orf80
C11orf82
C11orf83
C12orf26
C12orf35
C12orf4
C12orf40
C12orf42
C12orf49
C12orf51
C12orf52
C12orf53
C12orf57
C12orf60
C12orf61
C12orf66
C12orf69
C12orf73
C12orf76
C12orf77
C14orf1
C14orf101
C14orf102
C14orf119
C14orf126
C14orf135
C14orf159
C14orf162
C14orf166
C14orf169
C14orf176
C14orf178
C14orf182
C14orf183
C14orf2
C14orf43
C14orf80
C14orf93
C15orf27
C15orf29
C15orf37
C15orf38-AP3S2
C15orf39
C15orf40
C15orf41
C15orf44
C15orf55
C15orf57
C15orf62
C15orf63
C16orf13
C16orf46
C16orf5
C16orf52
C16orf53
C16orf54
C16orf58
C16orf62
C16orf7
C16orf72
C16orf74
C16orf79
C16orf80
C16orf88
C16orf90
C16orf91
C16orf92
C17orf100
C17orf101
C17orf103
C17orf39
C17orf48
C17orf49
C17orf53
C17orf56
C17orf57
C17orf59
C17orf62
C17orf65
C17orf75
C17orf76-AS1
C17orf80
C17orf81
C17orf82
C17orf85
C17orf89
C17orf97
C17orf99
C18orf1
C18orf21
C18orf25
C18orf32
C18orf54
C18orf61
C18orf63
C18orf8
C19orf24
C19orf25
C19orf26
C19orf35
C19orf43
C19orf44
C19orf47
C19orf48
C19orf52
C19orf53
C19orf54
C19orf59
C19orf6
C19orf60
C19orf70
C1D
C1GALT1
C1GALT1C1
C1QBP
C1QTNF3-AMACR
C1QTNF7
C1QTNF9B-AS1
C1RL
C1RL-AS1
C1orf101
C1orf109
C1orf112
C1orf123
C1orf131
C1orf141
C1orf144
C1orf151-NBL1
C1orf159
C1orf162
C1orf173
C1orf174
C1orf182
C1orf186
C1orf187
C1orf200
C1orf201
C1orf21
C1orf212
C1orf213
C1orf220
C1orf228
C1orf27
C1orf31
C1orf35
C1orf43
C1orf54
C1orf56
C1orf63
C1orf74
C1orf86
C20orf11
C20orf111
C20orf118
C20orf132
C20orf144
C20orf196
C20orf20
C20orf24
C20orf26
C20orf27
C20orf3
C20orf4
C20orf43
C20orf72
C20orf94
C20orf96
C21orf2
C21orf33
C21orf49
C21orf56
C21orf59
C21orf67
C21orf7
C21orf91
C21orf91-OT1
C22orf13
C22orf28
C22orf29
C22orf32
C22orf34
C22orf40
C22orf45
C22orf46
C2CD2L
C2CD3
C2CD4A
C2CD4D
C2orf15
C2orf16
C2orf28
C2orf29
C2orf42
C2orf43
C2orf44
C2orf47
C2orf62
C2orf63
C2orf65
C2orf68
C2orf73
C2orf74
C2orf76
C2orf77
C2orf78
C2orf81
C2orf91
C3AR1
C3orf15
C3orf17
C3orf18
C3orf19
C3orf23
C3orf24
C3orf25
C3orf26
C3orf32
C3orf37
C3orf38
C3orf52
C3orf58
C3orf67
C3orf71
C3orf75
C3orf78
C4orf21
C4orf22
C4orf29
C4orf3
C4orf33
C4orf34
C4orf37
C4orf46
C4orf52
C5orf15
C5orf22
C5orf25
C5orf27
C5orf28
C5orf34
C5orf4
C5orf43
C5orf44
C5orf45
C5orf51
C5orf56
C5orf63
C5orf65
C6orf106
C6orf108
C6orf120
C6orf130
C6orf162
C6orf170
C6orf211
C6orf225
C6orf226
C6orf228
C6orf52
C6orf57
C6orf62
C6orf70
C6orf72
C6orf89
C6orf99
C7orf10
C7orf23
C7orf26
C7orf31
C7orf43
C7orf45
C7orf49
C7orf50
C7orf55
C7orf59
C7orf60
C7orf63
C7orf65
C7orf72
C7orf73
C8orf12
C8orf31
C8orf33
C8orf34
C8orf37
C8orf40
C8orf44
C8orf44-SGK3
C8orf46
C8orf56
C8orf58
C8orf59
C8orf69
C8orf76
C9orf114
C9orf116
C9orf117
C9orf152
C9orf156
C9orf171
C9orf173
C9orf3
C9orf37
C9orf41
C9orf43
C9orf50
C9orf66
C9orf69
C9orf71
C9orf72
C9orf85
C9orf89
C9orf9
C9orf91
CA11
CA12
CA13
CA2
CA5A
CA5BP1
CAAP1
CAB39
CAB39L
CABIN1
CABLES1
CABLES2
CABP1
CABP4
CACNA1A
CACNA1C
CACNA1D
CACNA2D4
CACNB1
CACNB4
CACTIN
CACUL1
CACYBP
CAD
CAGE1
CAHM
CALCA
CALCOCO1
CALCOCO2
CALM1
CALM2
CALM3
CALR
CALR3
CALU
CAMK1
CAMK1D
CAMK2D
CAMK2G
CAMKK2
CAMKMT
CAMLG
CAMSAP1
CAMTA1
CAMTA2
CAND1
CANT1
CANX
CAP1
CAPG
CAPN10
CAPN14
CAPN2
CAPN7
CAPNS1
CAPRIN1
CAPRIN2
CAPZA1
CAPZA2
CAPZB
CARD11
CARD6
CARD8
CARNS1
CARS
CARS2
CASC1
CASC3
CASC4
CASC5
CASD1
CASK
CASKIN1
CASKIN2
CASP10
CASP2
CASP3
CASP4
CASP7
CASP8
CASP8AP2
CASP9
CASR
CASS4
CAST
CATSPER2P1
CATSPERD
CATSPERG
CBFA2T2
CBFA2T3
CBFB
CBL
CBLB
CBLC
CBLL1
CBLN3
CBR1
CBR3
CBR3-AS1
CBR4
CBWD1
CBWD2
CBWD3
CBWD5
CBWD6
CBX1
CBX3
CBX3P2
CBX4
CBX5
CBY1
CBY3
CC2D1B
CCAR1
CCBL1
CCBP2
CCDC101
CCDC102A
CCDC102B
CCDC103
CCDC104
CCDC106
CCDC107
CCDC109B
CCDC11
CCDC111
CCDC114
CCDC115
CCDC116
CCDC117
CCDC12
CCDC121
CCDC124
CCDC126
CCDC13
CCDC130
CCDC132
CCDC134
CCDC138
CCDC141
CCDC142
CCDC144B
CCDC144C
CCDC146
CCDC147
CCDC148
CCDC148-AS1
CCDC15
CCDC150
CCDC151
CCDC153
CCDC155
CCDC157
CCDC159
CCDC163P
CCDC167
CCDC18
CCDC23
CCDC25
CCDC28B
CCDC34
CCDC41
CCDC42B
CCDC43
CCDC47
CCDC50
CCDC51
CCDC57
CCDC58
CCDC59
CCDC6
CCDC61
CCDC62
CCDC63
CCDC64
CCDC64B
CCDC65
CCDC66
CCDC69
CCDC7
CCDC71L
CCDC74A
CCDC75
CCDC77
CCDC82
CCDC83
CCDC85B
CCDC87
CCDC88A
CCDC88B
CCDC88C
CCDC9
CCDC90A
CCDC90B
CCDC91
CCDC94
CCDC97
CCL17
CCL22
CCL3
CCL3L1
CCL3L3
CCL4
CCL4L1
CCL4L2
CCM2
CCNA1
CCNB1
CCNB1IP1
CCNB2
CCNC
CCND2
CCND3
CCNDBP1
CCNG1
CCNG2
CCNH
CCNI
CCNI2
CCNK
CCNL1
CCNL2
CCNT1
CCNT2
CCNY
CCNYL1
CCP110
CCPG1
CCR10
CCR6
CCR7
CCS
CCT2
CCT3
CCT4
CCT5
CCT6A
CCT6B
CCT7
CCT8
CCZ1B
CD109
CD164
CD180
CD19
CD1A
CD1C
CD1D
CD200
CD200R1
CD209
CD22
CD24
CD244
CD247
CD27
CD27-AS1
CD28
CD2AP
CD2BP2
CD300E
CD300LB
CD36
CD37
CD38
CD3E
CD4
CD40
CD44
CD46
CD47
CD48
CD52
CD53
CD55
CD58
CD6
CD63
CD68
CD69
CD70
CD72
CD74
CD79A
CD79B
CD81
CD82
CD83
CD84
CD86
CD96
CD97
CD99
CD99P1
CDC123
CDC14A
CDC14B
CDC16
CDC20
CDC25C
CDC26
CDC27
CDC37
CDC37L1
CDC40
CDC42
CDC42BPB
CDC42BPG
CDC42EP1
CDC42EP3
CDC42SE1
CDC42SE2
CDC45
CDC5L
CDC6
CDC73
CDCA2
CDCA3
CDCA4
CDCA5
CDCA7L
CDCA8
CDH13
CDH15
CDH23
CDHR2
CDHR3
CDHR5
CDIPT
CDK1
CDK11A
CDK11B
CDK12
CDK13
CDK14
CDK16
CDK17
CDK19
CDK2
CDK2AP1
CDK2AP2
CDK4
CDK5
CDK5R1
CDK5RAP1
CDK5RAP2
CDK5RAP3
CDK6
CDK7
CDK9
CDKAL1
CDKL1
CDKL2
CDKL3
CDKN1A
CDKN1B
CDKN2A
CDKN2AIP
CDKN2AIPNL
CDKN2B-AS1
CDKN2C
CDKN2D
CDNF
CDRT1
CDS2
CDT1
CDV3
CDYL
CDYL2
CEBPG
CECR1
CECR2
CECR3
CECR5
CECR5-AS1
CELA1
CELF2
CELSR1
CEMP1
CENPA
CENPC1
CENPE
CENPF
CENPJ
CENPK
CENPL
CENPM
CENPN
CENPO
CENPP
CENPQ
CENPT
CEP104
CEP112
CEP120
CEP128
CEP135
CEP152
CEP170
CEP192
CEP250
CEP290
CEP350
CEP44
CEP55
CEP57
CEP57L1
CEP63
CEP68
CEP70
CEP78
CEP85
CEP85L
CEP95
CEP97
CEPT1
CERCAM
CERK
CERS2
CERS5
CERS6
CES1
CETN3
CETN4P
CETP
CFD
CFDP1
CFL1
CFL1P1
CFLAR
CFLAR-AS1
CGGBP1
CGNL1
CGRRF1
CHAC2
CHAD
CHAF1A
CHAMP1
CHAT
CHCHD1
CHCHD2
CHCHD3
CHCHD4
CHCHD5
CHCHD6
CHCHD7
CHCHD8
CHD1
CHD1L
CHD2
CHD3
CHD4
CHD6
CHD7
CHD8
CHD9
CHEK1
CHEK2
CHERP
CHFR
CHI3L2
CHIC2
CHKB
CHKB-CPT1B
CHL1
CHM
CHML
CHMP1B
CHMP2A
CHMP2B
CHMP3
CHMP4A
CHMP5
CHMP7
CHN2
CHORDC1
CHP1
CHPT1
CHRAC1
CHRNA9
CHRNB1
CHRNB2
CHST10
CHST11
CHST12
CHST15
CHSY1
CHTOP
CHURC1
CHURC1-FNTB
CIAO1
CIB1
CIB2
CIC
CIDECP
CIITA
CIR1
CIRBP
CIRBP-AS1
CISD1
CISD2
CISH
CITED2
CKAP2
CKAP5
CKB
CKLF
CKLF-CMTM1
CKMT1B
CKS1B
CKS2
CLASP1
CLASP2
CLASRP
CLCC1
CLCF1
CLCN2
CLCN3
CLCN4
CLCN5
CLCN6
CLCN7
CLDN12
CLDN25
CLDN4
CLDN9
CLEC12A
CLEC16A
CLEC17A
CLEC19A
CLEC2B
CLEC2D
CLEC4A
CLEC7A
CLECL1
CLIC4
CLK1
CLK2
CLK2P
CLK3
CLK4
CLLU1OS
CLMN
CLN3
CLN5
CLNK
CLNS1A
CLOCK
CLP1
CLPB
CLPP
CLPTM1
CLPX
CLSTN1
CLTA
CLTB
CLTC
CLTCL1
CLUAP1
CLYBL
CMAHP
CMC1
CMC2
CMIP
CMPK2
CMTM4
CMTM6
CMTM7
CN5H6.4
CNBP
CNEP1R1
CNGA4
CNIH
CNIH2
CNKSR2
CNN2
CNO
CNOT1
CNOT2
CNOT6
CNOT6L
CNOT8
CNP
CNPPD1
CNPY3
CNPY4
CNR1
CNR2
CNST
CNTNAP1
CNTNAP2
CNTRL
CNTROB
COA1
COA5
COASY
COBLL1
COG2
COG3
COG4
COG6
COG7
COG8
COIL
COL15A1
COL19A1
COL23A1
COL2A1
COL4A2
COL4A3BP
COL6A4P1
COL9A2
COL9A3
COMMD1
COMMD10
COMMD2
COMMD3
COMMD3-BMI1
COMMD4
COMMD8
COMMD9
COPA
COPB1
COPE
COPG1
COPS2
COPS3
COPS4
COPS5
COPS6
COPS7A
COPS7B
COPZ2
COQ10A
COQ10B
COQ2
COQ3
COQ4
COQ5
COQ6
COQ7
CORO1A
CORO1B
CORO1C
CORO2A
CORO2B
CORO6
CORO7
CORO7-PAM16
COTL1
COX10
COX10-AS1
COX11
COX14
COX15
COX16
COX17
COX18
COX20
COX4I1
COX5B
COX6A1
COX6C
COX7A2
COX7A2L
COX7B
COX7C
COX8A
CP
CPB2
CPB2-AS1
CPEB2
CPEB3
CPEB4
CPED1
CPM
CPNE1
CPNE3
CPNE5
CPNE8
CPNE9
CPPED1
CPQ
CPS1
CPSF1
CPSF7
CPT1A
CPT1B
CPT2
CRADD
CRAMP1L
CRAT
CRB1
CRB3
CRBN
CRCP
CREB1
CREB3
CREB3L2
CREB3L4
CREB5
CREBL2
CREBRF
CREBZF
CRELD1
CRELD2
CREM
CRIM1
CRIP1
CRIP2
CRIP3
CRIPT
CRK
CRKL
CRLF2
CRLF3
CRLS1
CRNKL1
CROCCP2
CROT
CRTAP
CRTC2
CRTC3
CRY2
CRYAA
CRYBB2P1
CRYZ
CRYZL1
CS
CSAD
CSDA
CSDE1
CSF1
CSF1R
CSF2RA
CSGALNACT1
CSGALNACT2
CSHL1
CSK
CSNK1A1
CSNK1G2
CSNK1G3
CSNK2A1
CSPP1
CSRNP1
CSRNP2
CSRNP3
CSRP1
CSRP2BP
CST6
CSTF1
CSTF2
CSTF2T
CSTF3
CTAG2
CTAGE5
CTBP1
CTBP2
CTBS
CTC1
CTDNEP1
CTDP1
CTDSP1
CTDSP2
CTDSPL2
CTF1
CTH
CTIF
CTNNA3
CTNNB1
CTNNBIP1
CTNNBL1
CTNND1
CTNND2
CTPS1
CTR9
CTRL
CTSA
CTSB
CTSC
CTSE
CTSH
CTSO
CTSS
CTSW
CTSZ
CTU1
CTU2
CUEDC1
CUEDC2
CUL2
CUL3
CUL4A
CUL4B
CUL5
CUL7
CUL9
CUTA
CUTC
CUX1
CWC15
CWC22
CWC25
CWC27
CWF19L1
CWF19L2
CX3CR1
CXCL13
CXCL17
CXCR3
CXCR4
CXCR5
CXCR7
CXXC1
CXXC5
CXorf21
CXorf26
CXorf38
[truncated: 8,338 more rows]

## Sheet: Table S1E
Overlapped genes with expression level changes
	TMD8			OCI-Ly10
	shCtrl	shSTAT3#10	shSTAT3#16	shCtrl	shSTAT3#10	shSTAT3#16
A2M	0.0181011	0.00918177	0	0.0625325	0	0.0144889
ABCA1	0.161725	0.136121	0.106973	0.0720407	0.0137182	0.00625948
ABCB4	1.72725	1.5088	1.20277	1.10092	0.143012	0.302549
ABHD12	23.2847	20.9113	16.9978	14.8396	12.5816	12.0883
ACAP1	20.9172	16.93	20.8211	11.1361	0.388345	1.1751
ACSF3	17.5889	16.5738	11.8044	11.0389	4.77061	5.05056
ACSL3	55.7836	49.7316	51.4291	38.6498	23.9481	23.193
ACTB	2769.25	2249.82	2063.87	4649.16	3156.72	3505.32
ADAM23	0.0693619	0.0324391	0.0665317	0.112948	0	0
ADAM8	56.3827	53.3021	27.8963	23.0106	6.69591	9.67356
ADCK4	26.5961	21.9279	16.8067	12.753	6.97842	7.81439
ADRBK1	79.2711	77.362	60.9546	46.7214	33.647	35.1157
ADTRP	48.8932	32.0264	32.6434	6.68502	3.79686	4.31103
AKT2	26.4548	26.1665	25.5699	29.3755	25.2752	25.2712
ALOX5AP	87.3166	69.4348	49.5102	37.5665	30.5933	32.0515
ALPL	17.2337	12.9741	12.4335	6.99539	0.0223039	0
AMN1	7.32466	6.72622	4.71994	2.17983	1.13656	0.976939
ANKRD33B	22.7839	21.9784	20.2453	24.2917	16.5066	17.1936
ARHGAP31	9.1489	8.3315	8.98456	7.87018	3.38451	3.78986
ARHGAP4	23.2142	22.1167	22.6848	19.6155	14.0195	17.2787
ARHGAP6	1.48213	1.15546	1.15588	0.488846	0	0
ARPC4	103.281	95.3603	98.5176	172.98	156.88	146.857
ARPC5	246.86	208.902	218.322	235.009	130.139	113.538
ASB2	4.30527	1.35607	2.04641	11.366	0.0553387	0.176798
ATF5	1353.28	1326.66	1098.85	1080.33	641.654	639.851
ATP2A3	133.986	130.278	90.3637	50.0055	31.1589	31.8888
ATP2B3	0.023534	0.0074298	0.00805234	0.0348074	0	0
ATXN10	79.7239	74.7586	75.5046	54.8617	37.4657	38.2093
BACE2	2.45872	2.39681	2.01991	1.5604	0.679963	0.568807
BANF1	148.824	128.592	137.896	216.211	167.711	172.783
BCL3	96.6639	92.4248	49.171	27.4682	11.3761	12.9316
BTBD16	11.4913	3.07514	1.70575	0.30086	0.143227	0.156847
C10orf128	2.67054	1.44589	1.85218	1.57012	0.107998	0.0985554
C12orf61	0.191831	0.184646	0.0676709	0.334201	0.0318198	0.217786
C21orf33	44.1683	42.5375	39.4657	35.52	31.1595	32.5187
CAB39	52.5759	49.3136	51.3077	38.3149	38.0144	33.8162
CAMTA1	54.2386	51.1078	48.2789	38.781	25.5664	28.5711
CAPZA2	96.1758	93.1635	92.8672	69.5826	56.8081	49.5454
CARNS1	0.328356	0.198442	0.0937528	0.173645	0.050373	0
CARS	265.475	241.185	234.673	148.136	42.7521	38.6282
CASC1	0.284834	0.172852	0.0711633	0.203618	0.044616	0.0610735
CCDC102A	1.16672	0.697125	0.427608	0.694669	0.0634949	0.0289721
CCDC126	11.7529	10.5135	8.03319	6.00816	1.72262	1.53415
CCL22	109.526	75.0044	51.1263	43.3048	1.87395	1.61512
CCL3L1	0.000777335	0.000699219	0	0.00339884	0	0
CCL4	7.47249	5.63066	6.27419	56.6294	1.9329	1.81034
CCM2	80.0254	66.3677	79.9271	58.4491	43.7904	43.5572
CD22	95.8148	79.3536	94.0215	62.0679	23.045	29.3109
CD44	258.548	235.731	220.857	219.523	146.814	164.48
CD69	2.10822	2.06369	1.63293	1.9531	0.70384	0.744496
CD70	137.62	129.545	98.4665	119.348	54.9359	72.0176
CD74	1881.23	1702.36	1519.89	1194.92	955.596	1060.5
CD82	75.1653	72.2659	69.3392	72.8039	49.0568	58.2219
CD86	61.6834	57.2237	59.4289	47.9486	0.477157	0.562537
CD96	0.0660418	0.0485419	0.0355112	0.043847	0.0111243	0.0304751
CDC42EP3	7.24898	7.03346	4.50975	4.56789	4.14414	3.17516
CDH13	0.0245165	0	0	0.0342654	0.0130467	0
CDKAL1	8.00116	7.5136	7.73891	6.16835	3.8539	2.73233
CKB	23.0899	17.4129	15.3746	32.0974	20.167	24.1617
CLCN4	4.35759	3.9031	3.942	0.776866	0	0.020368
CMTM7	52.617	44.9138	29.2956	20.6595	0.179747	0.337225
CNN2	530.6	499.031	338.195	454.273	265.958	275.873
CNP	29.4818	22.1115	27.5415	26.9015	14.3675	20.091
COL19A1	0.0960569	0.0356211	0.0352586	0.0253938	0	0
COL9A3	25.5442	15.3939	14.8403	6.62706	0.990975	2.03477
COMMD10	35.6226	35.5224	33.0839	26.125	22.1574	19.234
COX14	44.1455	42.4241	40.7823	55.0955	48.3882	41.0122
CPQ	4.06769	3.76246	3.38622	2.01955	0.161923	0.480246
CRADD	9.44563	8.85316	7.17588	5.96933	3.25455	2.88268
CREB3L4	13.1015	10.0135	9.8614	7.46179	3.06287	3.06926
CRYAA	0.130504	0	0.106551	0.0328883	0	0
CTBP2	0.448373	0.385336	0.376837	0.216246	0.177188	0.121269
CTSH	91.8571	76.6373	91.2803	100.73	20.9184	24.4576
CUX1	43.3686	39.2316	35.739	24.5057	19.0241	24.2216
CXCL13	1.1331	0.373315	0.651671	1.26878	0.0471423	0
CYTIP	99.8507	82.3693	69.3717	37.3852	0.0704272	0
DCAF12	89.3728	80.4819	84.9397	56.4836	30.6017	32.519
DENND3	3.82848	3.46757	3.49817	4.57865	0.485377	0.541378
DHTKD1	27.359	26.5105	24.3825	7.89291	4.29292	6.49367
DLGAP1	0.149394	0.0731022	0.0446015	0.0371089	0.0188373	0.0315987
DNAJC1	14.2594	13.7516	12.6051	8.40403	3.81831	3.55284
DNASE1L3	10.1723	6.49851	6.21168	16.2873	1.0802	1.33132
DNMT3A	7.66703	6.68345	6.91801	6.04335	2.25131	3.54778
DOCK8	5.93648	5.68788	4.85199	11.078	5.00095	5.78168
DPH3P1	11.2233	10.7425	8.94477	5.23924	3.01372	3.30937
DQX1	0.721249	0.716663	0.638815	0.368916	0.135655	0.0265278
DRAM1	14.4187	12.9368	12.5223	10.7855	2.46809	2.89585
DTWD1	4.67081	4.21649	4.64248	3.3251	2.8629	3.0649
DTX1	296.134	279.583	206.549	96.5758	32.2798	31.2276
DTX3L	32.4226	28.0484	27.2915	18.1703	16.8876	16.964
DUSP2	77.2499	73.848	46.9319	174.586	54.0253	58.6319
DUSP22	79.0132	65.0508	44.4555	35.3543	15.8405	16.7823
DUSP5	46.5423	40.7185	25.7054	49.2421	8.81453	10.6236
EBF1	35.4244	33.0444	32.1764	21.457	13.6661	14.4781
ECE1	50.255	45.0889	43.9711	48.0326	26.6277	27.6691
EGF	0.00810652	0	0	0.0176452	0.0089582	0.0122641
EGLN2	76.0117	74.4193	60.059	80.8947	29.2296	28.0919
EHD1	122.819	107.198	76.1654	41.0189	21.636	20.9109
EHD4	102.631	91.6555	74.2833	70.6653	7.21522	6.49657
EIF1B	99.0739	94.8965	85.4085	57.4695	53.7997	53.139
EIF3K	646.321	560.095	546.072	529.2	338.407	360.559
ELK2AP	121.381	115.216	83.5562	50.53	17.0614	18.2014
ENO3	50.7823	43.6044	46.4802	37.4394	1.56241	1.00647
EPN1	113.376	103.822	85.5315	67.7801	45.2952	46.6971
EVI2B	87.1724	81.3016	69.4518	28.0652	16.5915	17.2047
FAM102B	9.38057	8.61046	9.30105	4.94733	0.440099	0.464379
FAM107B	200.011	176.575	161.061	119.277	76.6125	64.1849
FAM115C	6.22619	6.08022	5.32016	4.28058	0.409686	0.501215
FAM200A	5.13211	4.68088	4.40678	4.73706	1.62884	1.5523
FAM89B	16.3402	13.6606	9.7447	10.8467	9.77056	7.75634
FERMT2	77.0227	62.2454	64.4231	18.4805	7.15233	6.47977
FGGY	5.5002	4.24458	5.0697	3.09381	1.04329	1.95892
FIZ1	17.1505	15.4727	11.6012	9.20078	4.21832	4.56697
FLT3	0.119188	0.0879741	0	0.050982	0.0129442	0
FNBP1	46.4119	43.9007	42.89	35.6543	30.3414	29.6932
FOCAD	7.48954	7.41973	6.83283	7.06688	5.28289	5.02163
FOS	0.0823923	0.0276835	0.0512543	7.00842	0.361507	0.230933
FSTL4	0.696742	0.457663	0.0580227	0.0238793	0	0
GAB2	12.1008	9.90737	8.05592	3.74823	0.69167	1.00186
GALNT6	5.62416	4.98009	4.42032	4.21136	1.14563	1.31431
GAP43	0.232887	0.229242	0.199772	0.948435	0	0
GDI2	250.914	235.699	236.645	225.065	208.054	196.057
GLT1D1	0.0396495	0.0390732	0.0198946	0.319319	0	0
GNA15	0.504818	0.313745	0.287514	0.783915	0	0
GNAI2	148.985	147.4	146.187	159.346	129.685	144.576
GNB2	180.3	173.175	130.13	104.217	99.8959	103.276
GPR137B	6.48785	4.27964	5.58515	6.25662	2.28032	4.52437
GPR183	27.5439	16.6475	12.7962	11.6145	0.595737	0.570841
GSK3A	63.3729	58.2984	55.3492	61.6381	43.158	37.1113
HDAC4	0.933329	0.920523	0.547996	0.673062	0.236202	0.264543
HFM1	0.0440767	0.0286885	0.0423725	0.0588548	0.0398483	0.0272735
HILPDA	19.9289	17.5107	18.5061	97.1256	25.8177	56.7777
HIST1H2AC	13.7616	12.0757	4.39386	18.5351	12.8095	15.272
HIST1H2BK	71.5523	65.7517	50.5551	159.648	50.3619	48.8359
HMGA1	820.125	738.193	656.415	612.225	322.167	338.535
HMOX1	32.8815	29.2306	31.7586	30.5123	6.35389	8.60463
HTR3A	2.0828	0.893212	1.36561	10.9839	2.73305	1.43892
HTRA2	10.791	10.1014	10.2455	8.91906	8.39493	8.42012
IER5	93.3599	85.6106	52.3471	42.1762	24.8016	24.4224
IFFO2	0.294194	0.244455	0.231204	0.236051	0.0250882	0.022895
IFNGR2	51.9085	43.7849	41.7585	30.5757	15.9698	16.4274
IFT20	36.9249	35.5316	29.5977	21.4024	15.0195	14.2547
IGFLR1	33.3682	31.8429	19.5367	17.7324	7.26367	12.0226
IL13RA1	9.68887	7.59174	7.96811	2.92697	0.0247717	0.084773
IL16	0.855358	0.771622	0.733214	7.57457	4.44993	3.97209
IL2RA	0.306726	0.133621	0.133	0.0205261	0	0
ILDR1	0.801556	0.651691	0.557238	0.129408	0.0779309	0.101035
IMPA2	19.399	18.4265	16.3417	11.8507	0.176646	0.241805
IRF2	66.6428	61.6597	59.3111	43.088	26.2603	30.0332
ISLR2	0.386561	0.262827	0.160447	0.190482	0	0.0158851
ITGB3	0.447599	0.41734	0.427068	1.26548	0.0100407	0.0137444
ITPR3	7.86651	7.50292	7.17032	7.263	4.95068	4.34506
JUN	8.81941	7.40773	4.57556	8.73155	1.73629	2.95545
KCNN4	10.9574	8.56677	5.60765	9.30728	6.91581	8.07373
KCTD19	0.832007	0.600552	0.776928	0.730845	0.0347961	0
KIAA1683	0.0157297	0	0	0.0424607	0.012927	0.0177009
KLF13	74.5062	72.943	57.4826	29.6088	14.4141	13.1638
KLHDC7B	3.23339	1.9502	1.49128	1.55283	0.675874	1.45716
KSR1	4.38618	3.82715	4.26334	4.2759	0.12083	0.0451093
LILRB1	18.1367	15.6108	15.7676	19.485	0.340416	0.216095
LIME1	9.6077	9.60017	7.59984	3.82163	1.41995	1.36061
LINC00152	71.2404	54.4699	54.0038	50.3164	10.7979	15.1756
LINGO3	0.69597	0.387266	0.0779993	0.0481511	0	0
LITAF	83.1808	80.5826	76.6071	48.4962	35.7529	40.7762
LMNA	14.0106	12.2882	9.87707	7.17842	0.334601	0.760053
LOC100130093	2.81656	2.26752	2.69672	1.87626	0.305392	0.416926
LOC100130950	0.254113	0.199865	0.065717	0.319131	0.30901	0.126898
LOC100289230	0.507946	0.474704	0.329447	0.351288	0.309821	0.30844
LOC283710	22.2965	13.7559	13.1247	1.82954	0.455037	0.778607
LOC285626	0.125465	0.0964526	0.072786	0.471795	0	0
LOC374443	28.1723	26.7956	22.4698	15.1563	3.19496	3.73519
LOC645638	98.5106	96.5885	80.8355	119.676	49.5881	56.9014
LOC731424	6.33105	4.49339	2.6876	2.34801	0.044342	0.0809313
LRIG1	13.3309	11.1071	10.0851	9.37937	0.14464	0.197994
LRP5	7.86486	7.489	5.41664	3.21856	0.199554	0.377247
LRRC27	6.54342	6.13003	5.51138	4.49484	2.02662	2.32553
LTBP2	0.439642	0.386258	0.299839	0.118463	0.0112791	0.0154396
LY75	35.1767	31.0342	29.614	12.3648	6.34152	6.56731
LYPLA1	88.4383	84.5668	85.0031	61.7938	61.564	58.5012
LYPLAL1	14.0271	11.3638	11.362	7.50856	6.97465	6.14852
MAP2K3	87.0631	80.6583	52.8962	34.8652	29.5922	26.6874
MAP4K1	128.311	118.007	122.067	140.524	123.781	130.261
MED27	21.6381	21.0511	19.1069	22.3227	21.9741	19.8701
MIA	5.30377	3.71723	4.95492	4.14091	0	0
MKL1	13.4276	12.4968	11.2957	12.7517	10.4814	12.4761
MLK7-AS1	3.35439	2.87308	3.30542	3.08729	0.706479	0.801293
MPV17L2	41.7223	41.5663	29.8556	32.977	24.6082	20.8928
MTHFS	9.77686	7.0892	8.28581	15.9018	7.76332	9.28291
MTSS1	9.61497	9.39923	8.03936	7.36164	2.76431	3.51963
MYBPC2	6.12766	3.90785	2.9655	1.11116	0.291371	0.303885
MYO1G	61.2015	53.2871	58.7213	70.9022	0.061257	0.104816
NAA38	42.7601	35.3044	39.749	43.0876	15.8173	19.2191
NDNL2	20.4708	19.1488	19.4628	18.0118	13.9286	14.619
NEK9	27.9377	26.9412	27.4799	23.0376	10.2049	9.58642
NFKB2	55.9636	46.6995	45.2743	59.2542	34.4759	41.3542
NIN	31.0182	28.8926	30.2608	34.2362	14.661	15.7553
NME2	1045.08	865.56	939.9	1136.8	1011.01	1129.7
NOSIP	71.6786	62.9419	54.3056	60.1427	35.707	34.6719
NUDT8	18.1757	13.1517	14.2265	10.6358	0.784997	1.04619
P2RX1	3.86918	3.36842	3.50146	4.04419	1.11533	2.18105
PACSIN2	18.9701	18.966	18.622	18.6999	16.8478	18.1895
PARN	42.9861	39.1276	37.2704	31.0321	28.9764	26.3887
PCED1B	17.7704	16.5605	12.9769	9.64968	1.61769	1.43739
PDE11A	0.0787051	0.0272848	0.0462714	0.0244835	0.00621567	0.0170184
PFN1	632.999	604.4	546.281	788.7	417.197	414.393
PIGY	91.4291	85.5639	76.8118	79.1642	27.4717	20.4254
PIK3CD	71.4511	69.1224	57.5553	57.1218	28.3701	29.8226
PIK3R2	32.7071	27.5933	20.5543	15.7815	9.17535	9.40705
PLXND1	8.69269	8.42547	6.01796	1.29616	0.0417159	0.0856555
PMS2P4	3.45053	2.40309	2.96192	2.86352	1.92948	2.14919
POLR2I	60.4112	53.4898	43.4089	42.5335	37.9322	33.6832
PPP1CA	211.196	184.487	160.13	216.089	189.267	179.945
PPP1R16B	61.1547	57.5509	60.2597	37.0359	18.0668	19.2519
PPP2R5C	237.047	208.869	194.091	67.109	24.827	28.2537
PRDM1	31.2207	27.7964	23.6358	9.38883	0.684843	0.584712
PRDM11	0.841777	0.626528	0.606547	0.61781	0.170627	0.194659
PRKACA	42.9256	42.5505	35.1408	30.0412	21.1603	18.4541
PRPSAP2	73.9053	65.9725	68.711	60.3501	35.3116	36.5758
PSENEN	65.925	64.4626	58.3471	56.8404	44.3231	43.462
PSTPIP2	7.94739	5.7686	4.8654	6.54422	0.350681	0.320025
PTPN1	162.803	150.385	149.03	110.758	93.2151	81.6182
PTPRCAP	82.4955	51.2872	58.6296	68.5173	26.731	32.6479
RAB4B	45.0697	41.8441	36.2684	27.0488	9.42988	10.8368
RAMP1	45.1627	33.475	32.1086	25.654	0.13361	0
RASA3	20.8857	19.26	19.1599	13.0889	4.25421	4.66199
RASA4CP	5.62856	3.37553	4.27717	1.93942	1.10348	1.80288
RELT	4.72989	4.10547	4.25406	6.29321	4.01518	4.34078
RFFL	30.9969	26.0057	28.5456	15.8562	2.23277	2.94575
RIN3	0.341351	0.231549	0.151198	0.398811	0	0
RNF144B	13.415	11.4796	13.306	10.7539	7.3774	8.28441
RNF157	22.2757	20.9165	21.0679	4.986	0.210989	0.275063
RNF41	13.2467	12.6868	13.1984	8.71334	7.54937	7.47782
RNLS	3.01971	2.99075	1.76576	1.47418	0.90303	1.07827
ROR1	0.0260538	0	0.0177251	0.0328394	0	0
RPL27	4209.75	3801.84	3213.86	3483.5	2649.48	2867.16
RPL35	4629.61	3628.61	3558.37	3854.46	3349.15	3794.56
RPS19	5343.99	4826	4150.65	3739.4	1598.64	1796.1
RPS9	3551.71	2896.16	2796.25	2804.1	1525.73	1787.55
RTDR1	1.75063	1.49622	1.19461	1.29794	0.134814	0.30757
RTN4IP1	8.42654	7.9027	8.42131	9.27887	7.90027	7.20963
S1PR2	4.06269	4.02293	2.45926	1.80169	0.390104	0.629359
S1PR4	0.608114	0.19962	0.108002	0.0666724	0.0338559	0
SBNO2	23.8674	23.4876	16.951	15.036	6.69561	7.70438
SCARB2	82.4311	77.5715	46.5292	6.00219	1.09394	1.07365
SERPINF1	69.957	53.8618	45.2162	9.42071	2.51592	3.735
SETD9	3.53426	2.53985	2.70504	3.74709	2.57492	2.25073
SGK1	6.20004	3.73315	2.18213	5.00968	0.256505	0.311262
SH3BP1	40.9443	37.9534	35.6773	39.863	21.3025	23.8338
SH3TC1	26.1448	22.3405	14.7777	7.62892	6.2811	4.81552
SIAE	2.54329	2.35847	2.22301	1.8984	1.37633	1.52629
SIAH2	76.8509	72.3679	49.2458	56.0803	26.7815	27.1084
SIGLEC14	0.232584	0.209154	0.131156	1.24688	0.0493373	0.0675363
SIGLEC6	1.98757	1.30059	1.58032	3.45024	0.220432	0.301747
SIK1	7.86348	7.01435	2.77136	1.72458	1.03623	0.702066
SLC25A11	46.4171	40.7985	31.7758	36.4464	14.7485	14.8766
SLC43A3	109.38	104.523	97.6546	125.993	97.9718	96.7349
SLC4A5	6.39891	5.05711	5.56643	5.08151	3.56397	2.60193
SLC7A11	7.92119	6.5184	6.42084	2.30429	0.344051	0.232068
SLC7A5	217.525	196.763	113.361	63.6691	53.9064	34.9418
SLC9A9	3.02874	2.57835	2.29671	0.903072	0.577805	0.39547
SMS	104.538	92.5846	99.9684	111.135	78.87	72.2071
SMYD3	27.6985	24.105	26.079	27.393	15.9293	15.4581
SNAP47	43.1969	32.6096	32.1565	23.7241	13.825	15.0801
SNHG9	149.946	116.683	99.3327	138.466	70.3125	45.3744
SNTA1	20.0018	15.3449	14.2067	8.78468	4.27709	5.03994
SNTB1	1.72518	1.42806	1.49035	0.758057	0.424418	0.297242
SNX18	95.5447	83.8155	79.8483	58.2728	8.18617	9.40458
SOCS1	13.8939	12.4544	4.25567	2.26056	0.27922	0.637026
SOWAHD	21.009	18.3473	11.9953	9.14476	0.50967	1.11628
ST6GALNAC4	87.2003	83.574	60.4487	30.726	25.3055	29.2685
STAT3	120.33	24.3349	22.4509	16.4906	11.1385	10.5764
STAT5B	14.6211	13.579	10.8646	9.2293	7.25138	8.41024
STK39	4.07512	3.79728	3.86568	9.90804	0.966369	0.818897
SUB1	133.916	110.472	110.245	142.638	50.1422	49.0635
SULF2	23.4913	22.913	17.8754	21.1588	4.49881	6.33269
TBC1D10C	10.7227	8.13188	6.12111	6.582	1.04006	0.772598
TBC1D16	5.06234	3.7298	3.73019	1.69023	0.673081	0.662022
TBCB	46.3307	41.2333	39.7938	51.2963	39.8687	48.5393
TBL3	23.9763	23.4649	21.4337	27.3299	24.8464	25.785
TCTEX1D4	0.259398	0.121797	0.188974	0.758282	0.355432	0.364906
THEMIS2	10.0475	7.84654	5.78317	4.37231	0.77378	0.855221
THG1L	39.1583	35.4748	38.6159	33.5819	23.0982	25.1776
TIPARP-AS1	0.309427	0.0864042	0.128458	0.0793025	0	0.0275663
TLE1	33.6886	29.7198	27.0385	14.1198	12.3989	12.7452
TMED7-TICAM2	4.48621	4.31276	0.969912	2.62146	2.40216	1.97585
TMSB4X	3749.3	2815.84	2136.87	4627.5	698.229	660.098
TNFAIP8	101.66	66.5331	97.282	69.545	52.7766	68.0154
TNFSF8	0.1154	0.089297	0.0759926	0.0690967	0	0
TOX	8.51467	6.39804	5.8528	6.32095	0.0599579	0.131319
TP53I11	173.986	165.255	146.517	139.843	14.7493	19.8785
TP53I3	6.32275	4.9767	4.9928	7.49447	1.5776	1.94611
TP73	1.01115	0.80204	0.41121	0.41477	0.0415159	0.113716
TPD52	45.3035	39.0418	42.2897	19.9319	19.2102	19.8732
TRAF1	4.09482	2.54193	3.75456	5.21162	2.93444	4.16217
TRAF3	40.9026	39.8176	36.3438	20.2039	1.68578	1.85589
TRAF3IP2	5.3567	5.20187	5.07015	2.84668	2.05609	2.53437
TRIM2	1.2915	0.9235	0.904521	0.372643	0.0502881	0.0786803
TRPM2	5.4376	5.3088	4.43825	4.16844	0	0
TTC39C	16.6258	15.4175	11.0434	9.22838	0.692571	0.817057
TXNDC9	26.8248	21.7342	24.9629	29.8181	29.6911	27.2737
TYMP	19.6331	16.126	10.1532	18.6645	16.4843	16.9465
U2AF1L4	64.5342	51.734	55.4721	43.7832	28.9673	36.7863
UBE2H	40.8245	36.8341	37.4532	17.9345	8.48769	11.4422
ULK4	2.76977	2.53649	2.63927	2.11288	1.54136	1.67553
VASP	69.8185	58.3489	53.7001	53.9419	46.7987	50.6805
WASH2P	0.231374	0.161172	0.142748	0.246742	0.21479	0.220515
WDR65	0.0946723	0.0735602	0.0530855	0.0858451	0.0475546	0.0813736
WWC3	22.698	20.3009	19.5727	8.29917	0.0753446	0.113451
XXYLT1	18.2754	17.712	16.4927	14.5536	1.55289	1.48543
YIPF1	17.1593	15.6226	15.8446	10.7468	8.34499	8.51181
ZBTB17	28.8727	25.8047	21.9016	16.7117	12.7105	16.2991
ZNF446	10.5273	9.05467	7.80843	5.92066	4.36339	5.17167
ZNF787	42.8595	38.3261	28.4221	19.1593	8.28001	8.42986
ZNRF2	17.9411	11.3559	16.9016	14.1839	1.89464	3.44482
ABCG1	0.20261	0.487659	0.340892	0.930404	8.94179	10.617
ACACA	4.20506	5.3545	5.83718	10.2041	14.999	15.2126
ACOX1	6.07354	6.19903	7.14709	5.35714	5.70939	6.12572
ADAM28	0.0127615	0.0268119	0.0830146	0.0487876	10.0008	10.483
ADAM9	6.23375	7.57433	8.25565	3.33345	11.6095	8.74053
ADAR	51.7935	52.9369	60.1024	66.6237	80.6883	78.9339
ADARB1	0.440641	0.445237	0.486133	0.468886	12.2489	14.4146
ADD1	17.9103	20.3771	20.0203	18.5127	25.0466	27.2666
AFG3L1P	1.44918	2.21692	3.41376	5.65118	9.88163	8.38557
AGPAT5	9.79889	10.1001	10.043	10.0383	21.5031	19.0654
AHNAK	12.5262	17.2726	15.5326	20.5845	39.6225	42.3741
ALPK1	1.45682	1.77446	1.71144	0.743855	1.25608	1.24287
AMZ1	0	0.0482913	0.0376097	0.038696	0.0471596	0.0484165
AMZ2P1	0.676754	0.798441	0.989732	0.315041	0.756252	1.31392
ANKHD1	17.3775	20.6588	20.7004	18.2267	18.7606	20.0774
ANKRD24	0	0.0135674	0.0131015	0.00808793	0.024642	0.0505976
ANKRD28	8.48289	9.67121	8.87439	7.70437	12.3415	9.95455
ANKRD44	7.0195	8.45274	7.53295	5.22172	12.7436	14.9172
ANXA7	50.6779	53.7489	60.0584	52.7456	66.7672	65.0811
AP3S1	59.4559	66.037	85.8017	81.8308	110.597	109.385
ARFGEF2	7.33515	8.52714	7.85806	7.27826	15.4755	14.445
ARHGAP10	2.33699	2.59191	2.77411	2.61216	4.11142	3.86501
ARHGAP11B	1.23463	1.96459	1.78636	2.16752	3.1861	2.53752
ARHGAP17	166.988	183.618	173.286	160.399	260.472	280.518
ARHGAP26	0.599381	0.654228	0.675089	0.673571	4.49308	4.95215
ARHGEF7	29.6607	38.0772	31.2551	25.6939	31.5683	33.2399
ASCC2	20.368	20.6234	23.9194	32.6595	36.0155	37.0456
ASH1L	2.11792	3.11288	3.07276	3.03771	5.04274	4.49047
ASTL	0.258394	0.333375	0.366871	0.424649	0.43127	0.590352
ATP11B	12.5122	15.4782	14.9882	9.50024	16.0938	15.7709
ATXN1L	4.36136	5.38591	4.72573	4.14059	16.3853	13.4677
ATXN7	4.33425	4.85732	4.662	4.10119	7.30964	7.79373
BACH2	0.138688	0.241211	0.292395	0.0833073	13.1416	14.9691
BCAT1	18.0762	18.2192	23.9369	19.0736	32.9108	29.306
BCL2	61.1397	68.7918	70.8938	37.8222	61.1151	66.8974
BCLAF1	16.4171	17.6838	25.8035	31.2941	40.801	35.3187
BIK	0.557534	0.639542	0.735494	0.990634	5.53343	4.82016
BMP8A	0.00996961	0.0195219	0.0277057	0.0114024	0.0347403	0.130776
BRD8	27.831	32.1368	34.4014	24.5277	39.6102	40.8451
BROX	13.8909	14.7392	14.4251	9.9078	18.0885	12.6602
BRWD1	5.44723	5.79157	7.50468	6.87336	11.6862	14.7166
BTBD9	0.343207	0.408411	0.515679	0.723373	2.19068	1.81801
C10orf76	7.87088	8.58202	7.9152	8.19403	10.223	10.7187
C12orf4	8.08617	8.47071	10.1533	10.6033	12.0626	11.127
C18orf25	8.64463	11.3429	9.69834	8.3495	11.4454	9.86619
C1orf186	23.4779	28.7703	31.7734	28.0994	45.8685	60.7141
C1orf220	0.329045	0.463949	0.654161	0.547127	1.82573	1.54841
C5orf45	8.11584	10.8068	9.31569	7.44307	15.9186	16.9401
C9orf43	0.317764	0.461175	0.344559	0.319012	0.594745	0.580752
CA5A	0.235918	0.516201	0.284541	0.105393	0.588699	0.586074
CAMK2D	23.6616	23.7125	26.7573	15.3601	15.6957	22.537
CASP8	13.8461	16.3015	22.2195	17.8405	19.2532	18.2844
CBFA2T2	2.87519	2.99337	3.34315	2.16359	4.07714	4.29433
CBLB	9.01709	12.096	10.7396	8.48197	23.7078	24.0278
CBWD2	1.27462	1.3504	2.03637	3.12372	10.4458	8.9368
CBWD3	0.0264275	0.113352	0.068645	0.0635647	0.258223	0.265105
CCND2	41.7002	48.0141	46.063	51.813	125.641	113.903
CCNL1	9.93243	10.8934	15.2501	16.4399	31.5632	28.0758
CCR6	0.0297134	0.0468273	0.0332481	0.0410504	0.31269	0.171212
CCR7	41.2763	48.1659	49.0638	48.9455	57.8903	82.6953
CD247	0.0953248	0.157963	0.61132	0.838903	25.288	27.3124
CD47	27.6495	30.1166	29.8385	18.2747	29.3585	23.9865
CDHR5	0	0.0217996	0.0152856	0.0457447	0.0522652	0.0591644
CDK11B	13.3677	13.5476	16.8709	15.4534	16.1951	17.8176
CDK12	8.55181	9.75329	10.5791	13.7941	21.7145	21.2173
CDK9	25.8552	27.2641	27.2013	25.9105	32.4121	32.6862
CDKN1A	65.9267	84.3981	75.5418	61.2763	87.2593	105.783
CEP68	7.55372	8.02181	7.62873	4.6985	5.54299	6.28885
CEP95	10.1615	10.455	12.7353	12.2531	19.6895	19.663
CHD1	6.8827	8.67446	11.3872	12.2352	13.661	12.6179
CHD2	15.0497	18.9563	19.5933	13.0575	18.1219	17.4996
CHD9	3.14863	4.4215	4.79914	4.09937	5.18249	4.92984
CISD1	12.938	13.2944	15.07	15.1156	32.475	26.0359
CLASP2	11.0661	12.3194	11.3958	9.19809	12.3409	11.5456
CLASRP	13.6707	13.8857	15.5182	17.461	17.9831	22.1521
CLCN5	1.2142	2.22379	1.86271	1.42566	2.53728	2.5924
CLN5	5.32756	5.7175	5.49742	3.48897	6.05879	4.99111
CNTNAP2	0	0.0180856	0.00516856	0.00638139	0.00972132	0.0133072
CNTRL	12.0345	14.2721	17.2315	13.4134	15.4231	15.8765
CPED1	0.0973321	0.208477	0.187327	0.200387	0.212612	0.353642
CTR9	23.1807	25.0174	29.6662	32.2147	36.5255	32.4426
CUL9	2.6845	3.27009	3.19616	3.91348	26.1433	31.2207
DCUN1D3	0.502833	0.907277	0.714278	1.07915	2.12124	1.64544
DDX3X	46.2331	49.6305	60.9447	60.6819	88.5377	76.451
DDX42	30.8491	32.7721	42.745	50.8131	65.2886	69.048
DDX5	92.5873	98.7301	126.53	149.604	190.272	152.314
DDX55	11.252	12.5246	15.4284	18.9592	21.5984	19.6747
DENND4A	10.8909	11.8444	13.2584	10.045	10.1304	11.8911
DGKH	0.862552	1.29322	1.50789	2.01996	2.04789	2.27368
DIAPH1	21.8613	25.5088	26.6266	33.7019	67.1838	60.2803
DMD	9.08296	9.65005	10.2895	7.27876	10.0875	10.5375
DNAJC27	0.626333	1.09511	1.07719	0.678036	0.904865	1.08639
DNMBP	7.88204	8.67079	9.52816	4.52001	10.739	13.0669
DOCK10	8.28067	10.0307	8.46806	10.3157	46.2341	49.8144
DPY19L2P2	0.948838	1.50526	1.15034	2.35801	4.1234	3.43515
EEF2K	12.0625	13.8983	12.9629	9.34467	11.9294	12.6274
EFCAB4B	3.18825	3.38575	4.45201	6.29797	9.53514	10.2813
EIF2AK1	60.8211	61.0955	65.1216	50.0103	75.6523	78.867
EIF5B	34.152	34.8708	48.2798	53.1844	66.2875	69.5818
EML6	0.198956	0.20515	0.2357	0.189964	5.06121	4.61033
EPG5	2.81535	3.35392	3.17013	2.68687	4.04791	4.41118
EPSTI1	1.11663	1.54518	1.299	3.13223	7.70049	9.24956
ERBB2IP	22.3127	23.969	24.4706	14.2055	14.2272	14.8535
ETS1	67.1494	71.8881	75.9805	38.017	60.6999	61.3523
ETV6	5.40485	5.5939	6.59957	5.47139	13.2039	14.435
EZH1	3.164	4.50701	5.34331	4.9061	5.61866	7.09624
FAM129A	3.04961	3.19428	3.73052	4.08957	23.3607	25.2982
FAM135A	1.93581	1.95762	2.59548	2.58481	4.00642	4.24164
FAM13B	2.50266	3.26452	3.42918	6.38185	10.3934	6.65724
FAM193A	3.85322	4.44278	4.11296	4.64567	4.82038	4.8904
FAM214A	8.674	9.35101	10.4307	3.57522	4.70828	5.23508
FBXO9	1.74026	1.92914	3.45137	8.68759	17.7885	17.1008
FER1L6	0.00690925	0.020823	0.00856395	0.0317206	0.0644302	0.0992212
FOXO3	0.847596	1.15529	0.887356	0.708645	1.17227	1.01539
FTSJ3	16.8268	17.3526	23.9998	34.3674	66.9242	62.9054
GATAD2B	10.7853	12.8556	11.093	7.22631	8.93627	8.94397
GEN1	7.90286	8.78324	11.781	12.2489	20.252	18.0987
GGA3	15.8174	18.1635	17.7202	18.3408	33.1518	36.7527
GON4L	3.87764	4.27965	5.09657	5.47927	7.46337	8.34391
GPCPD1	7.75506	8.50615	9.09995	9.15295	14.1854	13.5791
HEATR1	6.9127	7.51104	7.64958	11.9353	16.5157	14.1455
HEATR6	6.75937	7.6953	7.59633	8.52547	23.0343	25.2248
HIST2H2BF	0.669908	0.828306	0.99773	7.26938	13.7603	28.5865
HIVEP2	2.5211	3.03936	3.04541	2.8671	8.72551	8.89713
HIVEP3	8.5262	9.00427	9.47144	4.419	8.55129	10.4705
HN1	80.1246	89.0803	85.4783	121.5	166.189	154.24
HNRNPUL2	47.2068	51.2361	53.5317	40.3888	59.2854	55.7776
IGF1R	1.07896	1.51706	1.27373	0.999515	2.63044	2.30923
IGF2R	12.1479	15.6815	13.4606	17.5688	17.6237	18.2784
IKBKB	5.9214	5.97897	6.38665	7.606	9.00828	9.75215
IL10RB	20.8891	22.4969	21.6891	16.222	24.5247	27.0036
IL12RB2	0.0119661	0.0122679	0.0254894	0.0708094	0.0839013	0.125823
IL24	0.0317463	0.0335256	0.0353396	0	0.0332346	0.0455088
IL6ST	0.703248	0.924315	1.05132	0.625145	1.26046	1.23808
IQGAP1	36.0216	43.8206	44.7986	58.0552	60.7684	58.6456
IRF1	1.60642	2.29851	1.68907	2.62062	3.44398	3.11725
IRF9	9.38614	10.9798	9.64839	17.5331	20.16	19.112
IZUMO4	0.295751	0.635587	0.494006	1.34926	2.49903	3.91594
JAZF1	9.85377	13.9538	13.76	9.57818	13.0346	13.4089
JMJD1C	15.5714	18.1341	17.2872	10.5286	12.8732	14.3863
KAT6A	8.09579	8.90537	9.08616	7.87157	9.03901	9.254
KHNYN	17.833	19.0481	18.2218	10.2845	10.3867	10.9427
KIAA2026	3.68217	4.16512	4.55667	2.6319	3.22232	3.6282
KIF13B	6.5618	8.66215	7.79578	11.3147	13.7497	14.5002
KIF20A	32.4874	35.7733	39.0079	28.5373	33.6572	30.9582
KIF2A	29.9015	32.4514	36.0727	22.8331	30.0879	28.3056
KIF3B	6.8547	7.59992	8.54189	8.08235	11.157	11.1925
KLF16	5.86894	7.31555	7.44681	8.88316	14.059	13.5267
KNTC1	5.1476	6.16927	8.39122	12.1434	25.262	26.7243
LAIR1	0.172289	0.356328	0.834524	1.61918	12.7581	21.3587
LCOR	1.35841	1.78475	2.05344	1.51626	1.65788	1.63199
LENG8	7.28858	11.0771	7.76497	18.8581	21.9339	24.1296
LIG1	14.9189	15.6592	14.9228	21.9374	45.3373	45.6667
LILRA4	0.466729	0.678268	0.765796	1.4799	90.9613	186.193
LIMK2	5.43364	7.05746	7.18092	7.87825	9.92149	9.50683
LINC00578	0.0401503	0.325554	0.196771	0.303681	5.78279	7.28261
LINC00598	0.0586674	0.0884738	0.0828091	0.159031	0.198527	0.224381
LOC100130357	0.0889614	0.18358	0.0953569	0.0735876	0.112092	0.153431
LOC100131564	0.255986	0.517313	0.549257	0.686217	1.69719	2.45792
LOC100506804	0.141695	0.25309	0.183268	0.14142	0.301613	0.648793
LOC100630923	0.223574	0.551992	0.507863	0.629555	2.31155	1.02889
LOC153684	0.12481	0.177016	0.170491	0.240569	0.641335	0.909256
LOC399715	0	0.0529869	0.0725193	0.0335761	0.0681992	0.116695
LOC648987	0.618244	1.03079	1.27963	1.63337	2.65122	1.99866
LONRF3	0.0535216	0.0985074	0.0557571	0.0458931	2.48402	3.22724
LSG1	21.3379	21.7942	27.8619	30.334	36.6327	32.3265
MAD1L1	7.23539	7.42151	7.95068	6.80446	14.2934	13.6973
MALAT1	1.53176	2.31871	2.42622	5.63482	11.3253	13.0694
MBD1	36.6536	37.6431	38.8784	42.2998	55.6395	59.8056
MBNL1	56.9969	64.0615	65.5964	57.6264	75.5892	78.0095
MBTPS1	7.14598	7.54797	7.79406	7.95746	41.4977	41.0446
MCPH1	10.0324	10.2368	11.0848	10.3775	11.2386	12.1962
MCTP2	2.07993	2.86146	2.76275	3.91693	13.2791	14.9876
MDM4	2.94463	3.06911	3.08807	2.96468	3.25575	3.10069
MED12L	0.565791	0.69347	0.779846	0.85315	0.90049	1.3915
MED29	13.4515	13.8345	15.7533	14.5139	17.2794	16.3502
MEF2C	14.6323	15.6518	14.9085	7.40198	28.4803	29.9156
MIAT	0.00852401	0.0301811	0.0255987	0.0233462	0.0898751	0.177959
MIR5047	156.338	353.446	309.49	434.221	1217.13	1122.8
MRC1	0.118105	0.155536	0.291184	7.3638	13.7957	17.2042
MRPL45P2	0.193652	0.33263	0.588158	0.337151	0.671646	0.648985
MSI2	26.8965	28.1187	31.2452	27.4451	28.338	29.7378
MX1	16.3943	19.9996	17.4545	47.3094	114.005	109.989
NABP1	3.90982	4.06305	4.67804	7.66705	10.7037	9.66677
NDUFAF6	3.11387	3.55758	3.34884	3.5164	9.97783	6.36584
NFIC	0.0151794	0.0215211	0.0526963	0.0748804	1.70931	2.06496
NLRC5	2.53021	3.04261	3.26398	3.8924	5.92963	6.20878
NOL8	10.2223	11.0827	15.3498	17.7402	18.6835	17.7897
NR3C1	15.1595	17.2492	16.7586	16.4014	28.4284	28.2702
NR6A1	1.25532	1.38433	1.48501	1.45397	3.14376	2.76846
NSUN4	11.8441	12.4206	12.2239	10.7838	12.4826	12.9335
NSUN6	5.32062	5.88128	5.70162	6.8865	7.03625	7.48488
NUBP1	25.2446	26.322	29.965	27.3037	28.4394	28.2027
NXPE3	5.65922	5.92589	6.10363	5.06186	10.7236	9.22731
OLFML2A	3.84393	4.94059	4.41087	2.20401	2.2796	2.9408
OSGIN2	12.7332	13.3973	12.7472	7.54423	8.22763	8.05741
PAG1	3.29762	4.00513	3.81047	2.11473	2.85516	3.01536
PARP14	8.24927	8.9066	8.78817	8.7083	10.9693	10.291
PARP15	6.06544	7.21241	9.38509	8.60858	11.1504	13.6712
PBRM1	7.96134	10.342	9.90594	9.83551	14.5807	10.7405
PISD	7.95894	8.33983	9.65079	13.077	13.2809	13.4395
PLBD1	32.3833	32.862	34.1953	21.235	34.3112	33.2392
PLCG2	47.0267	49.2268	49.6844	57.5697	150.353	170.252
PLEKHG1	14.403	15.9315	15.6421	10.509	23.4748	22.8494
PRKCB	31.2714	31.8627	36.5733	30.4939	66.8608	72.0325
PSEN1	7.03116	8.33966	7.04574	6.16821	6.43307	6.61919
PTGES3L-AARSD1	0.0483686	0.147976	0.257977	0.00200648	3.14907	2.38348
PTK6	0.0273723	0.17823	0.113855	0.126515	0.299809	0.762177
PTPRJ	7.07963	7.89605	7.50083	16.3926	17.9935	16.4615
RAB11FIP1	3.47621	4.82605	4.04256	9.64818	29.653	31.8656
RAB11FIP4	3.21553	3.39115	3.49561	1.40223	1.80062	2.41889
RAB27A	3.60371	3.66146	5.22943	4.59679	7.722	8.77015
RAB40B	0	0.121933	0.0322034	0	0.24228	0.290193
RBL1	5.90097	6.79984	9.61024	10.4463	14.9197	13.8562
RFWD2	20.3891	22.5515	22.0122	17.6234	20.5547	18.4307
RFX7	8.72316	11.0891	10.4645	8.30382	11.8349	11.4426
RGS5	0.364871	0.574596	0.460248	0.56543	1.42205	1.47226
RNF20	16.6348	17.5443	18.9954	16.9611	28.8618	26.333
RNF216	9.62485	9.97706	11.9015	13.1263	13.6912	14.4094
RRAS2	30.5926	35.1538	39.9834	34.9538	64.6875	57.1592
RRN3P1	0.28124	0.898614	0.356418	0.968117	1.13963	1.00941
RTEL1	2.4685	2.90639	2.58214	2.75143	4.87358	4.39822
RYK	9.59368	10.3717	11.7605	7.82366	10.5834	9.6086
S100Z	0.0473	0.0478786	0.106212	0	0.149827	0.0683643
SCAF11	21.3342	24.2168	22.3406	19.1107	23.0036	20.4055
SEMA3A	1.1309	1.45572	1.4687	0.459001	1.19992	1.70162
SETBP1	1.46301	1.46727	1.80877	2.88524	10.5995	11.5715
SFMBT2	2.68998	3.88594	3.68509	4.71741	11.7573	11.0162
SFSWAP	13.5589	13.8638	13.9735	13.5635	20.1717	21.9851
SGK223	4.50201	5.29979	5.46259	7.36814	8.53063	9.04742
SH3GL1	5.64071	6.77744	7.42931	6.87103	10.3428	10.6838
SKIL	7.55637	8.51242	8.03819	5.85498	17.1551	16.8319
SLC14A2	0.0413003	0.170086	0.0633687	0.107018	0.166889	0.204403
SLC16A6	12.2342	12.5124	12.8823	8.46854	10.6826	8.73574
SLC23A2	24.4721	28.04	25.9281	14.9284	28.7431	31.4341
SLC31A1	4.31434	5.28233	5.93353	9.70474	13.456	12.6695
SLC35A2	11.5549	14.3707	12.2767	9.91337	12.402	14.8842
SLC38A1	53.6855	57.3235	55.6697	41.2914	72.6899	61.2778
SLC7A6	4.02608	4.75114	5.82347	7.94909	23.9776	21.6876
SMARCA4	30.0618	30.739	31.2112	37.9182	46.1509	49.312
SNORA8	12.3962	20.373	28.0257	47.5779	237.206	189.41
SOCS5	4.21595	5.9692	5.46087	3.54703	4.19775	3.69834
SP1	14.5669	17.0863	16.0875	15.3398	19.8751	18.3934
SP110	16.8965	19.4709	20.7419	23.4218	36.7941	37.8925
SPAG9	12.8182	14.3951	13.3142	8.35599	16.9487	16.8688
SSH2	2.83391	3.83323	4.32806	2.95506	13.1397	18.1731
STAG1	9.85758	11.3841	11.7666	11.1512	18.1454	15.1864
STAT1	21.8793	26.2795	25.5846	32.402	61.8154	60.1861
STAT2	17.9174	19.184	18.7515	14.0119	15.0354	16.5433
STRADA	10.4555	10.9896	11.532	12.9948	25.3289	27.0716
SUZ12P1	1.25876	1.7969	1.81602	4.2483	6.47179	6.27515
SYCE1L	0	0.448383	0.447593	0.230792	0.420674	0.575929
SYK	57.9061	59.512	64.9764	62.8088	81.9109	81.4037
TADA2A	6.91745	7.22255	8.4821	8.70046	13.0543	13.8126
TBC1D5	13.2515	14.1896	14.9157	9.69223	14.2954	14.5152
TCL6	0.471088	0.49266	0.597084	0.298862	0.42493	0.560899
TEX14	4.59521	4.63515	4.83389	2.82663	4.3879	6.10087
THRAP3	19.9488	21.1718	29.2956	34.6855	36.8081	34.8154
TLK1	38.3657	39.1587	48.3095	21.5661	35.2541	35.6803
TLR1	0.339232	0.458155	0.548608	1.15615	2.09929	1.85082
TMEM138	8.2613	9.50002	10.822	14.6251	20.4482	17.0142
TMEM30A	27.214	28.3091	31.8917	22.3198	26.2551	26.7499
TMEM50A	20.9775	21.2852	24.0591	18.2855	37.1036	34.0136
TMEM50B	4.69843	5.3232	4.72842	6.00154	11.8843	9.2661
TMX3	11.5384	15.4399	13.7397	11.7426	20.0351	15.6433
TNFRSF13B	70.1838	70.2058	86.0953	50.6844	186.704	208.872
TOR3A	28.9692	30.0786	29.2412	26.5775	38.769	31.5259
TRAFD1	29.5425	29.5642	30.7531	28.8202	29.1131	30.8292
TRAPPC10	9.44657	10.4054	11.8207	10.313	15.0076	15.522
TRIM35	4.87025	5.88529	5.02855	5.07901	7.97139	6.82588
TRIM44	22.5505	25.584	25.5155	19.7529	31.0369	31.9265
TRIP12	23.7807	26.2923	28.1825	27.7347	34.7406	32.9616
TRNT1	8.47034	8.68663	14.0482	19.1209	20.4195	19.2985
TSSK4	0.133937	0.178319	0.137939	0.369028	0.432442	0.414369
TXLNA	5.67837	6.27	5.77941	7.59334	32.3031	25.0853
UBE2D3	78.8924	79.1258	79.0609	81.7783	94.5691	86.1293
UBE2W	4.48831	6.44931	6.59084	3.14292	5.62649	3.91839
UGCG	13.729	17.0956	14.1422	17.634	42.2422	37.7212
UNK	28.5008	29.2439	35.6293	27.3584	34.0047	34.0085
USP32	9.75814	10.7939	12.8523	9.62873	13.7157	14.986
USP4	16.9293	18.0017	17.6909	13.6809	13.789	14.5717
USP48	14.8553	15.1836	18.6917	13.7515	28.4104	28.3615
USP7	40.484	40.7703	45.2113	41.2887	44.487	41.7625
VMP1	21.6619	23.3525	25.8766	25.6719	37.5783	33.5078
VPS13B	2.12895	2.8867	3.02681	3.55635	4.50815	4.7677
VTI1A	4.94526	5.72992	6.87499	5.1889	10.221	8.86573
VWA3B	0.109963	0.151646	0.198399	0.326606	0.331698	0.439862
WASH3P	0.67465	0.80845	0.70318	0.907648	1.26246	1.23439
WDR37	4.22234	4.22487	4.68128	5.28175	5.70603	6.24572
WHAMM	4.2968	5.3304	4.77418	3.91271	4.92843	5.03329
XPO6	29.3804	31.1384	33.5352	41.0968	55.9075	52.8051
ZFP91	15.5457	17.7862	18.7773	18.7925	23.9272	20.0478
ZMYM5	6.8047	7.49545	7.27096	6.2837	9.36733	7.17137
ZNF107	10.2794	11.1198	12.6439	11.525	15.5376	16.6457
ZNF292	1.62701	2.05494	1.92277	2.4583	5.09635	6.85247
ZNF367	4.54084	5.87783	5.18206	4.99296	9.51784	7.68453
ZNF438	1.14642	1.49026	2.17035	1.32712	1.86283	2.1975
ZNF506	1.09596	1.25268	1.38026	1.84288	8.4619	8.59491
ZNF516	0.959975	1.43382	0.986838	1.0239	4.26008	4.43868
ZNF670-ZNF695	0	0.141693	0.116211	0.211066	0.340059	0.783596
ZNF704	0.479173	0.731906	0.6779	1.58458	2.11177	1.76353
ZNF791	2.23127	2.74045	3.25673	2.68513	4.46048	4.19247

## Sheet: Table S1F
pSTAT3 TMD8-only genes with expression level changes
	TMD8			OCI-Ly10
	shCtrl	shSTAT3#10	shSTAT3#16	shCtrl	shSTAT3#10	shSTAT3#16
PLSCR3	17.7275	13.335	7.53225	10.3621	0.0447972	0.00160699
KBTBD11	64.7781	56.2103	41.1704	32.9335	0.101223	0.108869
FARP1	19.659	17.7293	18.3596	18.0578	0.109693	0.0545992
FGF2	1.29003	1.04875	0.830745	1.48677	0.00716748	0.00981198
TNIP3	4.71965	2.88639	2.61809	2.89707	0.0640069	0.0584094
S100A4	347.138	287.952	304.206	90.295	1.37647	1.46555
HIC1	6.73537	6.02364	2.78107	2.59229	0.082612	0.113087
CR1	3.47735	2.64243	2.51199	0.187409	0.00559763	0.00766255
S100A6	262.055	213.383	181.31	119.028	4.91662	4.44194
HUNK	0.545268	0.533828	0.536922	0.843709	0.0393457	0.0359061
EPS8	6.30614	5.98421	4.77756	2.14423	0.15786	0.0997339
MYADML2	10.3219	8.48723	6.14801	2.62648	0.104742	0.344107
HHLA2	3.28227	2.86681	2.7214	1.77073	0.0677222	0.175721
EHF	0.709786	0.620483	0.419959	0.364223	0.0636659	0.0124442
PPM1E	7.32422	7.14172	7.25053	3.84198	0.215527	0.294796
CTNNA2	0.232504	0.12813	0.0938344	0.579311	0.0705937	0.120798
ACY3	1.27824	0.965176	0.776756	0.930819	0.128909	0.176459
MEF2B	405.592	318.494	201.826	96.258	19.2846	17.5337
EBF4	0.477215	0.434727	0.166484	0.0913556	0.0173962	0.0238132
PAX2	0.468284	0.403799	0.18282	0.0886621	0.0122643	0.0336005
BMP8B	0.852006	0.849369	0.462999	0.233855	0.0527779	0.036123
PRAME	121.326	119.553	114.847	115.473	14.1526	19.3473
MFSD7	1.60859	0.972496	0.753249	0.725403	0.141675	0.271509
RPH3AL	1.45778	1.26671	1.0956	1.24327	0.229506	0.281861
RASGRP1	10.1068	9.69351	9.85686	4.51399	0.752123	0.802268
PLEKHO2	9.83015	9.3977	8.98414	9.63241	2.1115	1.6852
LACTB	28.2173	26.2127	25.0567	17.2509	3.72805	3.26829
GNAZ	33.8761	29.8512	30.038	16.3308	3.00983	4.05569
NUDT19	27.314	25.9377	20.0625	18.9525	4.84039	3.84953
NR2F6	15.8348	11.9751	7.73051	5.66102	1.61882	2.0548
C10orf10	4.16612	3.14054	3.96612	5.81286	1.37015	1.35457
FRAT2	16.2675	16.2246	13.4385	14.6454	3.083	3.44706
MNDA	94.2735	86.5806	81.8749	43.5918	10.9123	11.4124
SLC41A1	34.1436	21.8376	29.1935	19.9963	5.23567	8.06803
HCK	239.844	225.873	197.436	104.743	26.7714	35.2891
C6orf132	0.581157	0.378076	0.428894	0.14184	0.0360128	0.0788749
CD274	15.7693	13.4496	13.7564	7.4663	2.10129	2.61031
LOXL2	7.15032	6.66697	5.29069	2.61459	0.757427	1.03682
MEIS2	22.7999	21.6276	19.3885	13.7941	4.84249	4.47921
ENPP2	2.94802	2.50716	2.76558	3.18892	0.911694	1.56049
SCARB1	40.0713	37.4405	30.3099	31.9414	12.338	13.5419
FURIN	28.9549	25.0518	20.8606	6.80645	3.40159	2.57066
GPX7	105.182	94.2952	94.8311	66.0821	25.5921	24.9691
GRHPR	776.431	643.12	581.073	556.674	256.396	246.8
ATP1B1	82.9959	76.4088	76.6686	43.3771	17.4591	17.2785
MSRB1	53.9487	53.6934	49.7331	68.5271	27.2524	26.1633
PRSS27	1.03895	0.651201	0.915561	0.24574	0.0748712	0.204978
FAM89A	15.0369	14.4867	13.5671	16.6642	7.25149	6.76574
NINJ1	19.9951	19.3769	17.7621	8.26684	3.54194	3.53159
TTC8	5.89736	5.79976	5.816	3.64044	1.35748	1.79951
LEPREL4	3.82426	2.88831	1.56615	0.709005	0.490949	0.618282
SGPP2	17.1046	15.233	14.1788	14.2469	7.42363	7.05514
CLDND1	50.5941	40.748	50.4292	29.9393	13.069	18.2617
PCDHGA7	0.039358	0.0379958	0.0390672	0.0849149	0.0371978	0.0481425
SYNGR2	375.87	372.28	241.409	326.003	211.224	190.928
NAMPT	139.913	124.091	127.421	80.9699	43.7663	45.4777
PTMS	18.5187	15.1298	12.5991	12.1242	5.62557	11.7895
C16orf95	6.2938	5.25978	4.3876	3.62194	2.52408	2.34674
CMTM3	17.6746	16.814	12.7344	21.1727	13.273	13.3215
EBI3	65.7123	56.0283	37.4652	59.8751	41.1897	50.4409
GOLM1	28.2065	19.5991	19.8567	17.2417	12.2158	14.7422
FAM90A1	0.827773	0.680928	0.801373	1.17661	0.52958	1.03163
CSNK1E	37.815	34.9076	35.5728	36.9605	21.4404	23.5848
GALM	20.0688	18.3664	19.0061	10.0239	6.385	6.10968
TSNAX	28.9079	28.0651	28.0282	34.9536	23.4928	20.4664
LRRC61	23.5386	20.8939	12.6115	6.99452	5.78285	6.63329
IL15RA	8.18029	7.71857	5.82791	3.6966	2.37508	3.35295
TMEM184B	26.9428	24.5042	18.5922	16.3341	13.7942	12.2982
PFKP	89.5815	86.2186	89.2881	108.775	63.2496	78.4941
RELB	53.9974	45.8184	31.7716	17.0909	14.7803	16.9328
LENG9	4.85124	4.50566	3.94874	6.356	4.92384	4.74442
MLLT1	24.7595	24.0516	19.3147	32.0547	23.4633	25.7635
LYRM5	12.4008	9.54736	11.027	7.20577	6.1209	5.60889
RPA1	60.3722	52.9589	59.6751	60.2713	45.2031	41.9831
PARP11	6.2999	5.26605	5.67835	4.75793	3.76091	3.87265
C9orf64	22.6658	19.243	21.9368	14.6594	11.9961	11.1652
POLE4	46.6202	43.4601	41.1264	63.9739	54.9511	48.8805
ROGDI	4.49539	4.25652	4.03999	3.27843	2.41812	2.894
ULK2	5.50319	5.42655	4.445	2.05388	1.54237	1.98899
CARM1	81.2242	73.9414	71.4161	65.6498	57.5866	60.9405
PSKH1	7.49558	6.48547	6.95263	6.57486	6.27978	5.94063
TMEM147	88.0397	85.3075	79.0314	82.9606	77.2064	72.041
MTX1	34.8812	34.6588	28.9232	30.9315	29.1544	28.5567
DCUN1D1	31.8969	31.6482	29.9971	20.1329	17.5395	18.1272
LDLRAD3	13.246	12.338	12.9488	8.29549	7.45971	7.46036
FANCC	5.49248	5.62582	5.94581	6.18987	7.03512	6.28309
POLR2D	40.1229	40.5524	44.1729	51.6963	57.6385	54.7069
UBTD2	11.4095	13.7005	14.5895	15.8136	15.9317	16.0295
GPD1L	12.194	13.2353	16.3149	9.91141	10.6315	11.0276
UEVLD	5.30656	6.04803	5.5407	4.06422	5.26896	4.89551
KCMF1	13.269	14.0791	13.3751	7.54598	10.9636	9.36777
FBXO44	3.84327	4.02619	4.14152	5.7849	7.18152	8.41469
TSNARE1	1.58771	1.92318	1.98824	2.09986	2.13336	2.79397
C16orf87	21.1792	22.3039	23.1486	19.246	26.1635	25.2615
POLE2	6.53166	6.53761	7.31646	9.27918	14.415	11.335
ARL13B	4.97712	5.60924	5.44025	4.40332	6.18558	5.72758
LOC284581	0.231471	0.275546	0.272374	0.400959	0.571407	0.458521
PHACTR2	1.77043	1.98213	2.27874	2.03245	2.72183	2.65991
ZBTB44	3.43799	4.18633	3.51323	2.27708	3.66989	3.01275
CD59	6.98207	8.04858	8.44139	8.87603	11.9811	12.9223
MINA	7.08531	7.49168	9.24225	9.84781	14.7899	13.1814
CLIP1	9.56001	11.7817	12.4099	5.30043	6.69457	7.37915
LOC653653	0.544758	0.587134	0.680986	1.03481	1.67494	1.34869
ARF3	37.7565	40.6572	45.537	50.7691	79.333	75.9306
SMG1	3.39467	4.89527	5.9951	8.09958	9.53019	8.98561
PAK2	53.198	60.1759	62.5939	42.792	70.0525	68.4576
ZFHX3	2.93889	3.71674	3.11834	3.07043	5.26589	4.92684
PTCH1	4.55517	5.22724	5.00805	3.22421	5.32056	6.1732
NCOA1	11.8859	14.5673	16.3233	12.1652	19.1777	20.4531
SENP5	7.83504	8.82645	9.09903	6.14384	11.6974	11.0269
NAIP	0.529032	0.612362	0.538422	0.909424	1.8418	1.783
DDI2	2.4526	3.79016	3.27716	7.37761	11.3567	11.5324
PIGQ	1.66875	2.08396	1.7864	1.81061	3.50183	4.1252
LRRC70	0.233523	0.310565	0.391788	0.106586	0.253308	0.126089
DGKB	0.0536866	0.0719886	0.0772737	0.0381625	0.101738	0.0497381
DLG1	12.4994	13.8509	19.0279	13.1511	29.0268	26.2046
LOC100507346	1.12249	1.43637	1.65682	1.28732	2.36404	2.75801
MAGI3	0.229513	0.32924	0.585191	0.571111	0.765999	0.875401
GRIK1	0.0140051	0.015574	0.0330832	0.0204243	0.0575145	0.0212938
LRG1	0.964033	1.07846	1.2392	1.64767	3.67541	4.78574
FZD5	1.12022	1.52458	1.23609	0.636703	1.82142	1.56084
TULP2	0.0552656	0.106335	0.128731	0.139071	0.272389	0.207148
SRF	20.2402	21.0473	21.7637	24.1077	86.3718	86.8449
ZFAT-AS1	0.728566	1.01459	1.02205	1.13569	3.33219	4.2103
APOL6	0.0461392	0.118064	0.0655208	0.174237	0.49768	0.389291
CD226	0.294354	0.437487	0.349886	0.368461	1.56779	1.72218
THSD7A	0.00824655	0.0257899	0.0723528	0.0357323	0.0408256	0.0496755
C3orf20	0.0351793	0.0529962	0.076387	0.0235747	0.0538759	0.147506
TGFBR3	2.83234	3.76957	3.6036	2.80625	15.1801	15.3564
MGC72080	2.24832	3.72821	5.98176	6.13365	18.9738	24.276
PRDM15	1.07295	1.35072	1.32568	1.94463	11.9883	14.6712
NME9	0.0200719	0.105939	0.155758	0.112178	0.122096	0.200508
CNTN4	0.0178237	0.0556573	0.0400429	0.00617989	0.0564861	0.0257741
LOC100132077	0.0574173	0.135527	0.127874	0.236821	4.16087	3.65446
